# Supplementary material for: Evolution in eggs and phases: experimental evolution of fecundity and reproductive timing in Caenorhabditis elegans
Source: R Soc Open Sci. 2016 Nov 9;3(11):160496. doi: 10.1098/rsos.160496 (PMC5180133; doi:10.1098/rsos.160496)
Supplement: Supplemental-File-1 [file rsos160496supp1.xlsx]

## Sheet: POPSIZE
qIs56[Plag-2::GFP]; daf-7(e1372)	1	2	3	4	5	6	7	8	9	10	11	12	13	14	15	16	17	18	19	20	21	22	23	24	25	26	27	28	29	30	31	32	33	34	35	36	37	38	39	40	41	42	43	44	45	46	47	48	49
1	8	8	8	8	8	8	8	8	8	8	8	8	8	8	8	8	8	8	8	8	8	8	8	8	8	8	8	8	8	8	8	8	8	8	8	8	8	8	8	8	8	8	8	8	8	8	8	8	8
2	18	38	1	82	82	82	82	82	82	82	82	82	82	82	82	82	82	82	82	82	82	82	82	82	82	82	82	82	82	82	82	82	82	82	82	82	82	82	82	82	82	82	82	82	82	82	82	82	82
3	0	0	0	17	17	11	8	11	22	22	22	22	22	22	22	22	22	22	22	22	22	22	22	22	22	22	22	22	22	22	22	22	22	22	22	22	22	22	22	22	22	22	22	22	22	22	22	22	22
4	0	0	0	1	1	0	0	0	26	26	26	26	26	26	26	26	26	26	26	26	26	26	26	26	26	26	26	26	26	26	26	26	26	26	26	26	26	26	26	26	26	26	26	26	26	26	26	26	26
5	0	0	0	0	0	0	0	0	0	0	0	126	126	126	126	126	126	126	126	126	126	126	126	126	126	126	126	126	126	126	126	126	126	126	126	126	126	126	126	126	126	126	126	126	126	126	126	126	126
6	0	0	0	0	0	0	0	0	0	0	0	64	64	64	64	64	64	64	64	64	64	64	64	64	64	64	64	64	64	64	64	64	64	64	64	64	64	64	64	64	64	64	64	64	64	64	64	64	64
7	0	0	0	0	0	0	0	0	0	0	0	26	26	26	26	26	26	26	26	26	26	26	26	26	26	26	26	26	26	26	26	26	26	26	26	26	26	26	26	26	26	26	26	26	26	26	26	26	26
8	0	0	0	0	0	0	0	0	0	0	0	0	0	0	20	20	20	20	20	20	20	20	20	20	20	20	20	20	20	20	20	20	20	20	20	20	20	20	20	20	20	20	20	20	20	20	20	20	20
9	0	0	0	0	0	0	0	0	0	0	0	0	0	0	175	137	137	137	137	137	137	137	137	137	137	137	137	137	137	137	137	137	137	137	137	137	137	137	137	137	137	137	137	137	137	0	0	0	38
10	0	0	0	0	0	0	0	0	0	0	0	0	0	0	0	15	15	15	15	15	15	15	15	15	15	15	15	15	15	15	15	15	15	15	15	15	5	34	34	34	34	34	34	34	34	3	1	0	0
11	0	0	0	0	0	0	0	0	0	0	0	0	0	0	0	95	95	95	95	95	95	95	95	95	95	95	95	95	95	95	95	95	95	95	95	95	0	172	2	2	2	2	2	82	98	0	0	0	0
12	0	0	0	0	0	0	0	0	0	0	0	0	0	0	0	120	120	120	120	120	120	120	120	120	120	120	120	120	120	120	120	120	120	120	120	120	0	0	95	95	95	48	108	0	5	0	0	0	0
13	0	0	0	0	0	0	0	0	0	0	0	0	0	0	0	6	6	6	6	6	6	6	6	6	6	6	6	6	6	6	6	6	6	6	1	8	0	0	15	15	15	0	1	0	0	0	0	0	0
14	0	0	0	0	0	0	0	0	0	0	0	0	0	0	0	285	285	285	285	285	285	285	285	285	285	285	285	285	285	285	285	285	285	285	0	0	0	0	130	175	0	0	0	0	0	0	0	0	0
15	0	0	0	0	0	0	0	0	0	0	0	0	0	0	0	5	0	36	36	36	35	35	35	35	35	35	35	35	35	35	35	35	35	35	0	0	0	0	0	6	0	0	0	0	0	0	0	0	0
16	0	0	0	0	0	0	0	0	0	0	0	0	0	0	0	0	0	0	0	0	47	47	47	47	47	47	47	53	53	53	53	53	53	53	0	0	0	0	0	0	0	0	0	0	0	0	0	0	0
17	0	0	0	0	0	0	0	0	0	0	0	0	0	0	0	0	0	0	0	0	6	39	39	39	39	39	39	11	18	18	18	18	18	12	0	0	0	0	0	0	0	0	0	0	0	0	0	0	0
18	0	0	0	0	0	0	0	0	0	0	0	0	0	0	0	0	0	0	0	0	0	98	98	98	65	1	48	0	155	155	155	155	155	0	0	0	0	0	0	0	0	0	0	0	0	0	0	0	0
19	0	0	0	0	0	0	0	0	0	0	0	0	0	0	0	0	0	0	0	0	0	0	95	95	0	0	0	0	45	115	115	115	0	0	0	0	0	0	0	0	0	0	0	0	0	0	0	0	0
20	0	0	0	0	0	0	0	0	0	0	0	0	0	0	0	0	0	0	0	0	0	0	27	115	0	0	0	0	0	115	0	100	0	0	0	0	0	0	0	0	0	0	0	0	0	0	0	0	0
Genealogy Length	2	2	2	4	4	3	3	3	4	4	4	7	7	7	9	15	14	15	15	15	17	18	20	20	18	18	18	17	19	20	20	20	18	17	13	13	10	11	14	15	13	12	13	11	12	9	9	8	9
Total Popsize	26	46	9	108	108	101	98	101	138	138	138	354	354	354	549	1037	1032	1068	1068	1068	1120	1251	1373	1461	1218	1154	1201	1131	1338	1523	1408	1508	1293	1132	742	749	516	717	787	838	657	595	656	627	648	377	375	374	412
Average Popsize	13	23	4.5	27	27	33.6667	32.6667	33.6667	34.5	34.5	34.5	50.5714	50.5714	50.5714	61	69.1333	73.7143	71.2	71.2	71.2	65.8824	69.5	68.65	73.05	67.6667	64.1111	66.7222	66.5294	70.4211	76.15	74.1053	75.4	71.8333	66.5882	57.0769	57.6154	51.6	65.1818	56.2143	55.8667	50.5385	49.5833	50.4615	57	54	41.8889	41.6667	46.75	45.7778
qIs56[Plag-2::GFP]; daf-9(rh50)	1	2	3	4	5	6	7	8	9	10	11	12	13	14	15	16	17	18	19	20	21	22	23	24	25	26	27	28	29	30	31	32	33	34	35	36	37	38	39	40	41	42	43	44	45	46	47	48	49
1	18	114	114	114	114	114	114	114	114	114	114	114	114	114	114	114	114	114	114	114	114	114	114	114	114	114	114	114	114	114	114	114	114	114	114	114	114	114	114	114	114	114	114	114	114	114	114	114	114
2	0	35	53	53	53	53	53	53	53	53	53	53	53	53	53	53	53	53	53	53	53	53	53	53	53	53	53	53	53	53	53	53	53	53	53	53	53	53	53	53	53	53	53	53	53	53	53	53	53
3	0	0	0	25	25	25	25	25	25	25	25	25	25	25	25	25	25	25	25	25	25	25	25	25	25	25	25	25	25	25	25	25	25	25	25	25	25	25	25	25	25	25	25	25	25	25	25	25	25
4	0	0	0	85	85	85	85	85	85	85	85	85	85	85	85	85	85	85	85	85	85	85	85	85	85	85	85	85	85	85	85	85	85	85	85	85	85	85	85	85	85	85	85	85	85	85	85	85	85
5	0	0	0	75	75	75	75	75	75	75	75	75	75	75	75	75	75	75	75	75	75	75	75	75	75	75	75	75	75	75	75	75	75	75	75	75	75	75	75	75	75	75	75	75	75	22	31	34	43
6	0	0	0	0	4	1	29	29	29	29	29	29	29	29	29	29	29	29	29	29	29	29	29	29	29	29	29	29	29	29	29	29	29	29	29	29	29	29	29	29	29	29	29	29	29	0	0	0	5
7	0	0	0	0	0	0	78	78	78	78	78	78	78	78	78	78	78	78	78	78	78	78	78	78	78	78	78	78	78	78	78	78	78	78	78	78	78	78	78	78	78	1	36	0	24	0	0	0	0
8	0	0	0	0	0	0	25	25	25	25	25	25	25	25	25	25	25	25	25	25	25	25	25	25	25	25	25	25	25	25	25	25	25	25	25	1	28	28	28	28	0	0	4	0	0	0	0	0	0
9	0	0	0	0	0	0	1	12	12	12	12	12	12	12	12	12	12	12	12	12	12	12	12	12	12	12	12	12	12	12	12	12	12	12	12	0	8	8	2	1	0	0	0	0	0	0	0	0	0
10	0	0	0	0	0	0	0	455	455	455	455	455	455	455	455	455	455	455	455	455	455	455	455	455	455	455	455	455	455	455	455	455	295	295	2	0	210	175	0	0	0	0	0	0	0	0	0	0	0
11	0	0	0	0	0	0	0	33	33	33	1	21	54	54	54	54	54	54	54	54	54	54	54	54	54	54	54	54	54	54	54	54	62	62	0	0	0	0	0	0	0	0	0	0	0	0	0	0	0
12	0	0	0	0	0	0	0	45	45	45	0	0	34	34	34	34	34	34	34	34	34	34	34	34	34	34	34	34	34	34	34	17	28	8	0	0	0	0	0	0	0	0	0	0	0	0	0	0	0
13	0	0	0	0	0	0	0	22	22	18	0	0	32	32	32	32	32	32	32	32	32	32	32	32	32	32	32	32	32	32	17	0	19	0	0	0	0	0	0	0	0	0	0	0	0	0	0	0	0
14	0	0	0	0	0	0	0	72	72	0	0	0	36	30	95	95	95	95	95	95	95	95	95	95	95	95	95	95	95	10	0	0	0	0	0	0	0	0	0	0	0	0	0	0	0	0	0	0	0
15	0	0	0	0	0	0	0	5	15	0	0	0	0	0	32	32	32	32	32	32	32	32	32	32	32	32	16	16	4	0	0	0	0	0	0	0	0	0	0	0	0	0	0	0	0	0	0	0	0
16	0	0	0	0	0	0	0	0	12	0	0	0	0	0	21	21	21	21	21	21	21	21	21	21	11	9	17	17	0	0	0	0	0	0	0	0	0	0	0	0	0	0	0	0	0	0	0	0	0
17	0	0	0	0	0	0	0	0	0	0	0	0	0	0	55	55	55	55	55	55	55	55	30	37	0	0	12	36	0	0	0	0	0	0	0	0	0	0	0	0	0	0	0	0	0	0	0	0	0
18	0	0	0	0	0	0	0	0	0	0	0	0	0	0	60	60	70	70	70	70	70	0	0	49	0	0	0	42	0	0	0	0	0	0	0	0	0	0	0	0	0	0	0	0	0	0	0	0	0
19	0	0	0	0	0	0	0	0	0	0	0	0	0	0	3	15	28	28	28	16	8	0	0	0	0	0	0	0	0	0	0	0	0	0	0	0	0	0	0	0	0	0	0	0	0	0	0	0	0
20	0	0	0	0	0	0	0	0	0	0	0	0	0	0	0	13	28	23	4	10	0	0	0	0	0	0	0	0	0	0	0	0	0	0	0	0	0	0	0	0	0	0	0	0	0	0	0	0	0
Genealogy Length	1	2	2	5	6	6	9	15	16	13	11	11	14	14	19	20	20	20	20	20	19	17	17	18	16	16	17	18	15	14	13	12	13	12	10	8	10	10	9	9	7	7	8	6	7	5	5	5	6
Total Popsize	18	149	167	352	356	353	485	1128	1150	1047	952	972	1107	1101	1337	1362	1400	1395	1376	1370	1352	1274	1249	1305	1209	1207	1211	1277	1170	1081	1056	1022	900	861	498	460	705	670	489	488	459	382	421	381	405	299	308	311	325
Average Popsize	18	74.5	83.5	70.4	59.3333	58.8333	53.8889	75.2	71.875	80.5385	86.5455	88.3636	79.0714	78.6429	70.3684	68.1	70	69.75	68.8	68.5	71.1579	74.9412	73.4706	72.5	75.5625	75.4375	71.2353	70.9444	78	77.2143	81.2308	85.1667	69.2308	71.75	49.8	57.5	70.5	67	54.3333	54.2222	65.5714	54.5714	52.625	63.5	57.8571	59.8	61.6	62.2	54.1667
N2	1	2	3	4	5	6	7	8	9	10	11	12	13	14	15	16	17	18	19	20	21	22	23	24	25	26	27	28	29	30	31	32	33	34	35	36	37	38	39	40	41	42	43	44	45	46	47	48	49
1	22	22	22	22	22	22	22	22	22	22	22	22	22	22	22	22	22	22	22	22	22	22	22	22	22	22	22	22	22	22	22	22	22	22	22	22	22	22	22	22	22	22	22	22	22	22	22	22	22
2	6	2	68	68	16	65	65	65	65	65	65	65	65	65	65	65	65	65	65	65	65	65	65	65	65	65	65	65	65	65	65	65	65	65	65	65	65	65	65	65	65	65	65	65	65	65	65	65	65
3	0	0	71	0	0	198	198	195	195	185	185	185	185	185	185	185	185	185	185	185	185	185	185	185	185	185	185	185	185	185	185	185	185	185	185	185	185	185	185	185	185	185	185	185	185	185	185	185	185
4	0	0	0	0	0	260	273	320	340	390	390	390	390	390	390	390	390	390	390	390	390	390	390	390	390	390	390	390	390	390	390	390	390	390	390	390	390	390	390	390	390	390	390	390	390	390	390	390	390
5	0	0	0	0	0	0	0	0	0	167	117	99	180	345	345	345	345	345	345	345	345	345	345	345	345	345	345	345	345	345	345	345	345	345	345	345	345	345	345	345	345	345	345	345	345	345	345	345	345
6	0	0	0	0	0	0	0	0	0	0	0	0	115	70	8	110	275	275	275	275	275	275	275	275	275	275	275	275	275	275	275	275	275	275	275	275	275	275	275	275	275	275	275	275	275	275	275	275	275
7	0	0	0	0	0	0	0	0	0	0	0	0	0	0	0	0	455	455	455	455	455	455	455	455	455	455	455	455	455	455	455	455	455	455	455	455	455	455	455	455	455	455	455	455	455	455	455	455	455
8	0	0	0	0	0	0	0	0	0	0	0	0	0	0	0	0	475	475	475	475	475	475	475	475	475	475	475	475	475	475	475	475	475	475	475	475	475	475	475	475	475	475	475	475	475	475	475	475	475
9	0	0	0	0	0	0	0	0	0	0	0	0	0	0	0	0	155	115	214	214	214	214	214	214	214	214	214	214	214	214	214	214	214	214	214	214	214	214	214	214	214	214	214	214	214	214	214	214	214
10	0	0	0	0	0	0	0	0	0	0	0	0	0	0	0	0	31	0	275	500	500	500	500	500	500	500	500	500	500	500	500	500	500	500	500	500	500	500	500	500	500	500	500	500	500	500	500	500	500
11	0	0	0	0	0	0	0	0	0	0	0	0	0	0	0	0	0	0	0	194	194	194	194	194	194	194	194	194	194	194	194	194	194	194	194	194	194	194	194	194	194	194	194	194	194	194	207	295	185
12	0	0	0	0	0	0	0	0	0	0	0	0	0	0	0	0	0	0	0	420	420	420	420	420	420	420	420	420	420	420	420	420	420	420	420	420	420	420	420	420	420	420	420	200	290	115	0	19	0
13	0	0	0	0	0	0	0	0	0	0	0	0	0	0	0	0	0	0	0	335	415	415	415	415	415	415	415	415	415	415	415	415	415	415	415	415	415	415	415	355	540	540	540	0	110	0	0	0	0
14	0	0	0	0	0	0	0	0	0	0	0	0	0	0	0	0	0	0	0	0	425	425	425	425	425	425	425	425	425	425	425	425	425	425	425	425	425	425	64	0	237	28	285	0	0	0	0	0	0
15	0	0	0	0	0	0	0	0	0	0	0	0	0	0	0	0	0	0	0	0	380	380	380	380	380	380	380	380	380	380	380	380	340	390	390	390	430	430	0	0	0	0	265	0	0	0	0	0	0
16	0	0	0	0	0	0	0	0	0	0	0	0	0	0	0	0	0	0	0	0	475	475	475	475	475	475	475	475	475	475	475	475	0	350	350	121	216	9	0	0	0	0	0	0	0	0	0	0	0
17	0	0	0	0	0	0	0	0	0	0	0	0	0	0	0	0	0	0	0	0	250	486	486	486	486	486	486	486	486	486	486	270	0	235	124	0	0	0	0	0	0	0	0	0	0	0	0	0	0
18	0	0	0	0	0	0	0	0	0	0	0	0	0	0	0	0	0	0	0	0	0	0	400	400	490	490	490	490	490	85	400	0	0	0	0	0	0	0	0	0	0	0	0	0	0	0	0	0	0
19	0	0	0	0	0	0	0	0	0	0	0	0	0	0	0	0	0	0	0	0	0	0	365	365	275	290	370	370	370	0	85	0	0	0	0	0	0	0	0	0	0	0	0	0	0	0	0	0	0
20	0	0	0	0	0	0	0	0	0	0	0	0	0	0	0	0	0	0	0	0	0	0	405	295	0	0	505	170	500	0	0	0	0	0	0	0	0	0	0	0	0	0	0	0	0	0	0	0	0
Genealogy Length	2	2	3	2	2	4	4	4	4	5	5	5	6	6	6	6	10	9	10	13	17	17	20	20	19	19	20	20	20	18	19	17	15	17	17	16	16	16	14	13	14	14	15	12	13	12	11	12	11
Total Popsize	28	24	161	90	38	545	558	602	622	829	779	761	957	1077	1015	1117	2398	2327	2701	3875	5485	5721	6891	6781	6486	6501	7086	6751	7081	5806	6206	5505	4720	5355	5244	4891	5026	4819	4019	3895	4317	4108	4630	3320	3520	3235	3133	3240	3111
Average Popsize	14	12	53.6667	45	19	136.25	139.5	150.5	155.5	165.8	155.8	152.2	159.5	179.5	169.167	186.167	239.8	258.556	270.1	298.077	322.647	336.529	344.55	339.05	341.368	342.158	354.3	337.55	354.05	322.556	326.632	323.824	314.667	315	308.471	305.688	314.125	301.188	287.071	299.615	308.357	293.429	308.667	276.667	270.769	269.583	284.818	270	282.818
qIs56[Plag-2::GFP]; aak-1(tm1944)	1	2	3	4	5	6	7	8	9	10	11	12	13	14	15	16	17	18	19	20	21	22	23	24	25	26	27	28	29	30	31	32	33	34	35	36	37	38	39	40	41	42	43	44	45	46	47	48	49
1	65	65	65	65	65	65	65	65	65	65	65	65	65	65	65	65	65	65	65	65	65	65	65	65	65	65	65	65	65	65	65	65	65	65	65	65	65	65	65	65	65	65	65	65	65	65	65	65	65
2	65	140	234	234	234	234	234	234	234	234	234	234	234	234	234	234	234	234	234	234	234	234	234	234	234	234	234	234	234	234	234	234	234	234	234	234	234	234	234	234	234	234	234	234	234	234	234	234	234
3	0	0	178	425	425	425	425	425	425	425	425	425	425	425	425	425	425	425	425	425	425	425	425	425	425	425	425	425	425	425	425	425	425	425	425	425	425	425	425	425	425	425	425	425	425	425	425	425	425
4	0	0	0	73	277	277	277	277	277	277	277	277	277	277	277	277	277	277	277	277	277	277	277	277	277	277	277	277	277	277	277	277	277	277	277	277	277	277	277	277	277	277	277	277	277	277	277	277	277
5	0	0	0	0	275	275	275	275	275	275	275	275	275	275	275	275	275	275	275	275	275	275	275	275	275	275	275	275	275	275	275	275	275	275	275	275	275	275	275	275	275	275	275	275	275	275	275	275	275
6	0	0	0	0	162	162	108	145	150	150	150	150	150	150	150	150	150	150	150	150	150	150	150	150	150	150	150	150	150	150	150	150	150	150	150	150	150	150	150	150	150	150	150	150	150	150	150	150	150
7	0	0	0	0	166	166	135	0	182	182	182	182	182	182	182	182	182	182	182	182	182	182	182	182	182	182	182	182	182	182	182	182	182	182	182	182	182	182	182	182	182	182	182	182	182	182	182	182	182
8	0	0	0	0	24	28	0	0	44	0	140	140	140	140	140	140	140	140	140	140	140	140	140	140	140	140	140	140	140	140	140	140	140	140	140	140	140	140	140	140	140	140	140	140	140	140	140	140	140
9	0	0	0	0	0	0	0	0	0	0	252	147	455	455	455	455	455	455	455	455	455	455	455	455	455	455	455	455	455	455	455	455	455	455	455	455	455	455	455	455	455	455	455	455	455	455	455	144	31
10	0	0	0	0	0	0	0	0	0	0	0	0	204	93	335	335	335	335	335	335	335	335	335	335	335	335	335	335	335	335	335	335	335	335	335	335	335	335	335	335	335	335	335	335	285	285	235	0	0
11	0	0	0	0	0	0	0	0	0	0	0	0	0	0	550	550	550	550	350	350	350	350	350	350	350	350	350	350	350	350	350	350	350	350	350	350	350	350	350	350	350	350	350	350	6	0	230	0	0
12	0	0	0	0	0	0	0	0	0	0	0	0	0	0	138	43	60	1	535	535	535	535	535	535	535	535	535	535	535	535	535	535	535	535	535	535	535	535	535	535	535	535	535	535	0	0	0	0	0
13	0	0	0	0	0	0	0	0	0	0	0	0	0	0	0	0	0	0	130	130	130	130	130	130	130	130	130	130	130	130	130	130	130	130	130	130	130	130	104	129	175	175	175	107	0	0	0	0	0
14	0	0	0	0	0	0	0	0	0	0	0	0	0	0	0	0	0	0	365	365	365	365	365	365	365	365	365	365	365	365	365	365	365	365	365	365	365	365	0	0	98	169	85	0	0	0	0	0	0
15	0	0	0	0	0	0	0	0	0	0	0	0	0	0	0	0	0	0	1	128	300	300	300	300	300	300	300	300	300	300	300	300	300	300	300	300	300	190	0	0	0	85	0	0	0	0	0	0	0
16	0	0	0	0	0	0	0	0	0	0	0	0	0	0	0	0	0	0	0	0	180	210	28	375	375	375	375	375	375	375	375	375	375	375	330	330	330	0	0	0	0	0	0	0	0	0	0	0	0
17	0	0	0	0	0	0	0	0	0	0	0	0	0	0	0	0	0	0	0	0	0	189	0	315	315	315	315	315	315	315	315	315	315	220	250	300	300	0	0	0	0	0	0	0	0	0	0	0	0
18	0	0	0	0	0	0	0	0	0	0	0	0	0	0	0	0	0	0	0	0	0	0	0	370	370	370	370	370	370	370	280	340	340	0	0	120	182	0	0	0	0	0	0	0	0	0	0	0	0
19	0	0	0	0	0	0	0	0	0	0	0	0	0	0	0	0	0	0	0	0	0	0	0	158	520	520	520	520	520	355	0	78	120	0	0	0	0	0	0	0	0	0	0	0	0	0	0	0	0
20	0	0	0	0	0	0	0	0	0	0	0	0	0	0	0	0	0	0	0	0	0	0	0	0	420	320	1	22	430	0	0	0	0	0	0	0	0	0	0	0	0	0	0	0	0	0	0	0	0
Genealogy Length	2	2	3	4	8	8	7	6	8	7	9	9	10	10	12	12	12	12	15	15	16	17	16	19	20	20	20	20	20	19	18	19	19	17	17	18	18	15	13	13	14	15	14	13	11	10	11	9	9
Total Popsize	130	205	477	797	1628	1632	1519	1421	1652	1608	2000	1895	2407	2296	3226	3131	3148	3089	3919	4046	4398	4617	4246	5436	6218	6118	5799	5820	6228	5633	5188	5326	5368	4813	4798	4968	5030	4108	3527	3552	3696	3852	3683	3530	2494	2488	2668	1892	1779
Average Popsize	65	102.5	159	199.25	203.5	204	217	236.833	206.5	229.714	222.222	210.556	240.7	229.6	268.833	260.917	262.333	257.417	261.267	269.733	274.875	271.588	265.375	286.105	310.9	305.9	289.95	291	311.4	296.474	288.222	280.316	282.526	283.118	282.235	276	279.444	273.867	271.308	273.231	264	256.8	263.071	271.538	226.727	248.8	242.545	210.222	197.667
myIs14[Pklp-6::GFP]; daf-7(e1372); daf-16(mu86)	1	2	3	4	5	6	7	8	9	10	11	12	13	14	15	16	17	18	19	20	21	22	23	24	25	26	27	28	29	30	31	32	33	34	35	36	37	38	39	40	41	42	43	44	45	46	47	48	49
1	31	35	35	35	39	39	39	39	39	39	39	39	39	39	39	39	39	39	39	39	39	39	39	39	39	39	39	39	39	39	39	39	39	39	39	39	39	39	39	39	39	39	39	39	39	39	39	39	39
2	4	28	36	36	42	42	32	32	32	32	32	32	32	32	32	32	32	32	32	32	32	32	32	32	32	32	32	32	32	32	32	32	32	32	32	32	32	32	32	32	32	32	32	32	32	32	32	32	32
3	0	44	71	71	59	63	87	87	87	87	87	87	87	87	87	87	87	87	87	87	87	87	87	87	87	87	87	87	87	87	87	87	87	87	87	87	87	87	87	87	87	87	87	87	87	87	87	87	87
4	0	0	3	29	0	0	31	14	111	111	111	111	111	111	111	111	111	111	111	111	111	111	111	111	111	111	111	111	111	111	111	111	111	111	111	111	111	111	111	111	111	111	111	111	111	111	111	111	111
5	0	0	0	0	0	0	0	0	51	85	85	85	85	85	85	85	85	85	85	85	85	85	85	85	85	85	85	85	85	85	85	85	85	85	85	85	85	85	85	85	85	85	85	85	85	85	85	85	85
6	0	0	0	0	0	0	0	0	0	1	46	46	46	46	46	46	46	46	46	46	46	46	46	46	46	46	46	46	46	46	46	46	46	46	46	46	46	46	46	46	46	46	46	46	46	46	46	46	46
7	0	0	0	0	0	0	0	0	0	0	9	9	10	10	10	10	10	10	10	10	10	10	10	10	10	10	10	10	10	10	10	10	10	10	10	10	10	10	10	10	10	10	10	10	10	10	10	10	10
8	0	0	0	0	0	0	0	0	0	0	0	0	1	22	22	22	22	22	22	22	22	22	22	22	22	22	22	22	22	22	22	22	22	22	22	22	22	22	22	22	22	22	22	22	22	22	22	22	22
9	0	0	0	0	0	0	0	0	0	0	0	0	0	8	24	24	24	24	24	24	24	24	24	24	24	24	24	24	24	24	24	24	24	24	24	24	24	24	24	24	24	24	24	24	24	24	24	24	24
10	0	0	0	0	0	0	0	0	0	0	0	0	0	0	3	17	1	1	187	187	187	187	187	187	187	187	187	187	187	187	187	187	187	187	187	187	187	187	187	187	187	187	187	187	187	187	187	187	187
11	0	0	0	0	0	0	0	0	0	0	0	0	0	0	0	0	0	0	79	79	79	79	79	79	79	79	79	79	79	79	79	79	79	79	79	79	79	79	79	79	79	79	79	79	79	79	79	15	54
12	0	0	0	0	0	0	0	0	0	0	0	0	0	0	0	0	0	0	48	11	78	78	78	78	78	78	78	78	78	78	78	78	78	78	78	78	78	78	78	78	78	78	78	78	78	78	78	0	0
13	0	0	0	0	0	0	0	0	0	0	0	0	0	0	0	0	0	0	0	0	65	0	9	102	102	102	102	102	102	102	102	102	102	102	102	102	102	102	102	102	102	102	102	102	102	102	57	0	0
14	0	0	0	0	0	0	0	0	0	0	0	0	0	0	0	0	0	0	0	0	10	0	0	40	39	1	80	80	80	80	80	80	80	80	80	80	80	80	80	80	80	80	80	80	80	80	0	0	0
15	0	0	0	0	0	0	0	0	0	0	0	0	0	0	0	0	0	0	0	0	0	0	0	22	0	0	0	0	57	57	57	57	57	57	57	57	57	57	57	57	57	57	57	57	57	16	0	0	0
16	0	0	0	0	0	0	0	0	0	0	0	0	0	0	0	0	0	0	0	0	0	0	0	0	0	0	0	0	41	100	100	100	100	100	100	100	100	100	100	100	100	100	63	24	27	0	0	0	0
17	0	0	0	0	0	0	0	0	0	0	0	0	0	0	0	0	0	0	0	0	0	0	0	0	0	0	0	0	0	38	39	19	19	97	97	97	97	97	97	97	97	64	0	0	0	0	0	0	0
18	0	0	0	0	0	0	0	0	0	0	0	0	0	0	0	0	0	0	0	0	0	0	0	0	0	0	0	0	0	0	0	19	9	85	85	85	35	35	35	35	5	0	0	0	0	0	0	0	0
19	0	0	0	0	0	0	0	0	0	0	0	0	0	0	0	0	0	0	0	0	0	0	0	0	0	0	0	0	0	0	0	0	0	0	72	72	52	52	46	14	0	0	0	0	0	0	0	0	0
20	0	0	0	0	0	0	0	0	0	0	0	0	0	0	0	0	0	0	0	0	0	0	0	0	0	0	0	0	0	0	0	0	0	0	1	30	54	3	14	0	0	0	0	0	0	0	0	0	0
Genealogy Length	2	3	4	4	3	3	4	4	5	6	7	7	8	9	10	10	10	10	12	12	14	12	13	15	14	14	14	14	16	17	17	18	18	18	20	20	20	20	20	19	18	17	16	16	16	15	13	11	11
Total Popsize	35	107	145	171	140	144	189	172	320	355	409	409	411	440	459	473	457	457	770	733	875	800	809	964	941	903	982	982	1080	1177	1178	1177	1167	1321	1394	1423	1377	1326	1331	1285	1241	1203	1102	1063	1066	998	857	658	697
Average Popsize	17.5	35.6667	36.25	42.75	46.6667	48	47.25	43	64	59.1667	58.4286	58.4286	51.375	48.8889	45.9	47.3	45.7	45.7	64.1667	61.0833	62.5	66.6667	62.2308	64.2667	67.2143	64.5	70.1429	70.1429	67.5	69.2353	69.2941	65.3889	64.8333	73.3889	69.7	71.15	68.85	66.3	66.55	67.6316	68.9444	70.7647	68.875	66.4375	66.625	66.5333	65.9231	59.8182	63.3636
qIs56[Plag-2::GFP]	1	2	3	4	5	6	7	8	9	10	11	12	13	14	15	16	17	18	19	20	21	22	23	24	25	26	27	28	29	30	31	32	33	34	35	36	37	38	39	40	41	42	43	44	45	46	47	48	49
1	42	42	42	42	42	42	42	42	42	42	42	42	42	42	42	42	42	42	42	42	42	42	42	42	42	42	42	42	42	42	42	42	42	42	42	42	42	42	42	42	42	42	42	42	42	42	1	17	17
2	75	115	230	230	230	230	230	230	230	230	230	230	230	230	230	230	230	230	230	230	230	230	230	230	230	230	230	230	230	230	230	230	230	230	230	230	230	230	230	230	230	230	230	230	230	230	0	95	1
3	0	83	94	94	94	94	94	94	94	94	94	94	94	94	94	94	94	94	94	94	94	94	94	94	94	94	94	94	94	94	94	94	94	94	94	94	94	94	94	94	94	94	94	1	82	82	0	62	0
4	0	102	68	135	135	135	135	135	135	135	135	135	135	135	135	135	135	135	135	135	135	135	135	135	135	135	135	135	135	135	135	135	135	135	135	135	135	135	135	135	135	135	135	0	140	140	0	0	0
5	0	32	0	112	112	150	150	150	150	150	150	150	150	150	150	150	150	150	150	150	150	150	150	150	150	150	150	150	150	150	150	150	150	150	150	150	150	150	150	150	150	150	150	0	10	75	0	0	0
6	0	0	0	60	68	1	36	115	115	115	115	115	115	115	115	115	115	115	115	115	115	115	115	115	115	115	115	115	115	115	115	115	115	115	115	115	115	115	115	115	115	115	115	0	0	0	0	0	0
7	0	0	0	0	120	0	0	148	190	190	190	190	190	190	190	190	190	190	190	190	190	190	190	190	190	190	190	190	190	190	190	190	190	190	190	190	190	190	190	190	190	78	140	0	0	0	0	0	0
8	0	0	0	0	32	0	0	68	152	152	152	152	152	152	152	152	152	152	152	152	152	152	152	152	152	152	152	152	152	152	152	152	152	152	152	152	152	152	152	135	135	0	123	0	0	0	0	0	0
9	0	0	0	0	0	0	0	0	148	148	148	148	148	148	148	148	148	148	148	148	148	148	148	148	148	148	148	148	148	148	148	148	148	148	148	148	148	148	134	114	48	0	3	0	0	0	0	0	0
10	0	0	0	0	0	0	0	0	70	70	70	70	70	70	70	70	70	70	70	70	70	70	70	70	70	70	70	70	70	70	70	70	70	70	70	56	73	73	45	48	0	0	0	0	0	0	0	0	0
11	0	0	0	0	0	0	0	0	42	42	42	42	68	68	68	68	68	68	68	68	68	68	68	68	68	68	68	68	68	68	68	68	68	68	26	0	4	45	0	0	0	0	0	0	0	0	0	0	0
12	0	0	0	0	0	0	0	0	148	148	148	148	9	11	70	70	70	70	70	70	70	70	70	70	70	70	70	70	70	70	70	70	70	70	0	0	0	21	0	0	0	0	0	0	0	0	0	0	0
13	0	0	0	0	0	0	0	0	120	120	45	0	0	0	128	128	128	128	95	128	128	128	128	128	128	128	128	128	128	128	128	128	128	128	0	0	0	0	0	0	0	0	0	0	0	0	0	0	0
14	0	0	0	0	0	0	0	0	9	72	0	0	0	0	109	109	109	109	62	92	92	92	92	92	92	92	92	92	92	92	92	92	92	92	0	0	0	0	0	0	0	0	0	0	0	0	0	0	0
15	0	0	0	0	0	0	0	0	0	0	0	0	0	0	128	162	200	200	0	178	230	230	230	230	230	230	230	230	230	230	230	230	230	230	0	0	0	0	0	0	0	0	0	0	0	0	0	0	0
16	0	0	0	0	0	0	0	0	0	0	0	0	0	0	0	0	48	46	0	0	126	126	130	130	130	130	130	130	130	130	130	130	130	124	0	0	0	0	0	0	0	0	0	0	0	0	0	0	0
17	0	0	0	0	0	0	0	0	0	0	0	0	0	0	0	0	0	0	0	0	121	65	152	152	152	152	29	165	165	165	165	165	165	165	0	0	0	0	0	0	0	0	0	0	0	0	0	0	0
18	0	0	0	0	0	0	0	0	0	0	0	0	0	0	0	0	0	0	0	0	0	0	114	114	114	7	0	1	102	102	102	102	102	84	0	0	0	0	0	0	0	0	0	0	0	0	0	0	0
19	0	0	0	0	0	0	0	0	0	0	0	0	0	0	0	0	0	0	0	0	0	0	106	100	103	0	0	0	46	180	180	180	180	0	0	0	0	0	0	0	0	0	0	0	0	0	0	0	0
20	0	0	0	0	0	0	0	0	0	0	0	0	0	0	0	0	0	0	0	0	0	0	115	0	0	0	0	0	0	104	102	85	154	0	0	0	0	0	0	0	0	0	0	0	0	0	0	0	0
Genealogy Length	2	5	4	6	8	6	6	8	14	14	13	12	12	12	15	15	16	16	14	15	17	17	20	19	19	18	17	18	19	20	20	20	20	18	11	10	11	12	10	10	9	7	9	3	5	5	1	3	2
Total Popsize	117	374	434	673	833	652	687	982	1645	1708	1561	1516	1403	1405	1829	1863	1949	1947	1621	1862	2161	2105	2531	2410	2413	2203	2073	2210	2357	2595	2593	2576	2645	2287	1352	1312	1333	1395	1287	1253	1139	844	1032	273	504	569	1	174	18
Average Popsize	58.5	74.8	108.5	112.167	104.125	108.667	114.5	122.75	117.5	122	120.077	126.333	116.917	117.083	121.933	124.2	121.812	121.688	115.786	124.133	127.118	123.824	126.55	126.842	127	122.389	121.941	122.778	124.053	129.75	129.65	128.8	132.25	127.056	122.909	131.2	121.182	116.25	128.7	125.3	126.556	120.571	114.667	91	100.8	113.8	1	58	9
lag-2(q420)	1	2	3	4	5	6	7	8	9	10	11	12	13	14	15	16	17	18	19	20	21	22	23	24	25	26	27	28	29	30	31	32	33	34	35	36	37	38	39	40	41	42	43	44	45	46	47	48	49
1	15	15	16	16	17	17	17	17	17	17	17	17	17	17	17	17	17	17	17	17	17	17	17	17	17	17	17	17	17	17	17	17	17	17	17	17	17	17	17	17	17	17	17	17	17	17	17	17	17
2	22	100	0	1	112	112	112	112	112	112	112	112	112	112	112	112	112	112	112	112	112	112	112	112	112	112	112	112	112	112	112	112	112	112	112	112	112	112	112	112	112	112	112	112	112	112	112	112	112
3	0	0	0	0	98	98	95	58	1	95	95	95	95	95	95	95	95	95	95	95	95	95	95	95	95	95	95	95	95	95	95	95	95	95	95	95	95	95	95	95	95	95	95	95	95	95	95	95	95
4	0	0	0	0	21	1	1	0	0	68	68	68	68	68	68	68	68	68	68	68	68	68	68	68	68	68	68	68	68	68	68	68	68	68	68	68	68	68	68	68	68	68	68	68	68	68	68	68	68
5	0	0	0	0	0	0	0	0	0	98	98	98	98	98	98	98	98	98	98	98	98	98	98	98	98	98	98	98	98	98	98	98	98	98	98	98	98	98	98	98	98	98	98	98	98	98	98	98	98
6	0	0	0	0	0	0	0	0	0	40	1	65	65	65	65	65	65	65	65	65	65	65	65	65	65	65	65	65	65	65	65	65	65	65	65	65	65	65	65	65	65	65	65	65	65	65	65	65	65
7	0	0	0	0	0	0	0	0	0	0	0	35	35	35	38	38	38	38	38	38	38	38	38	38	38	38	38	38	38	38	38	38	38	38	38	38	38	38	38	38	38	38	38	38	38	38	38	38	38
8	0	0	0	0	0	0	0	0	0	0	0	0	39	39	52	52	52	52	52	52	52	52	52	52	52	52	52	52	52	52	52	52	52	52	52	52	52	52	52	52	52	52	52	52	52	52	52	52	52
9	0	0	0	0	0	0	0	0	0	0	0	0	88	88	0	17	44	54	54	54	54	54	54	54	54	54	54	54	54	54	54	54	54	54	54	54	54	54	54	54	54	54	54	54	54	54	54	54	54
10	0	0	0	0	0	0	0	0	0	0	0	0	3	25	0	0	0	40	40	40	40	40	40	40	40	40	40	40	40	40	40	40	40	40	40	40	40	40	40	40	40	40	40	40	40	40	40	40	40
11	0	0	0	0	0	0	0	0	0	0	0	0	0	0	0	0	0	30	30	30	30	30	30	30	30	30	30	30	30	30	30	30	30	30	30	30	30	30	30	30	30	30	30	30	30	30	30	30	30
12	0	0	0	0	0	0	0	0	0	0	0	0	0	0	0	0	0	14	14	14	14	14	14	14	14	14	14	14	14	14	14	14	14	14	14	14	14	14	14	14	14	14	14	14	14	14	4	0	1
13	0	0	0	0	0	0	0	0	0	0	0	0	0	0	0	0	0	8	1	18	18	18	18	18	18	18	18	18	18	18	18	18	18	18	18	18	18	18	18	18	18	18	18	18	4	4	0	0	0
14	0	0	0	0	0	0	0	0	0	0	0	0	0	0	0	0	0	1	0	1	1	23	23	23	23	23	23	23	23	23	23	23	23	23	23	23	23	23	23	23	23	23	23	23	6	0	0	0	0
15	0	0	0	0	0	0	0	0	0	0	0	0	0	0	0	0	0	0	0	0	0	1	62	62	62	62	62	62	62	62	62	62	62	62	62	62	62	62	62	62	62	1	3	1	0	0	0	0	0
16	0	0	0	0	0	0	0	0	0	0	0	0	0	0	0	0	0	0	0	0	0	0	53	53	53	53	53	53	53	53	53	53	53	53	53	53	53	5	1	0	1	0	0	0	0	0	0	0	0
17	0	0	0	0	0	0	0	0	0	0	0	0	0	0	0	0	0	0	0	0	0	0	0	0	0	73	73	73	73	73	73	73	73	96	96	96	96	0	0	0	0	0	0	0	0	0	0	0	0
18	0	0	0	0	0	0	0	0	0	0	0	0	0	0	0	0	0	0	0	0	0	0	0	0	0	2	54	54	54	54	54	54	54	21	43	43	4	0	0	0	0	0	0	0	0	0	0	0	0
19	0	0	0	0	0	0	0	0	0	0	0	0	0	0	0	0	0	0	0	0	0	0	0	0	0	0	7	0	55	55	55	55	55	0	8	1	0	0	0	0	0	0	0	0	0	0	0	0	0
20	0	0	0	0	0	0	0	0	0	0	0	0	0	0	0	0	0	0	0	0	0	0	0	0	0	0	0	0	2	88	4	52	34	0	0	0	0	0	0	0	0	0	0	0	0	0	0	0	0
Genealogy Length	2	2	1	2	4	4	4	3	3	6	6	7	10	10	8	9	9	14	13	14	14	15	16	16	16	18	19	18	20	20	20	20	20	18	19	19	18	16	16	15	16	15	15	15	14	13	12	11	12
Total Popsize	37	115	16	17	248	228	225	187	130	430	391	490	620	642	545	562	589	692	684	702	702	725	839	839	839	914	973	966	1023	1109	1025	1073	1055	956	986	979	939	791	787	786	787	725	727	725	693	687	673	669	670
Average Popsize	18.5	57.5	16	8.5	62	57	56.25	62.3333	43.3333	71.6667	65.1667	70	62	64.2	68.125	62.4444	65.4444	49.4286	52.6154	50.1429	50.1429	48.3333	52.4375	52.4375	52.4375	50.7778	51.2105	53.6667	51.15	55.45	51.25	53.65	52.75	53.1111	51.8947	51.5263	52.1667	49.4375	49.1875	52.4	49.1875	48.3333	48.4667	48.3333	49.5	52.8462	56.0833	60.8182	55.8333
qIs56[Plag-2::GFP]; aak-2(ok524)	1	2	3	4	5	6	7	8	9	10	11	12	13	14	15	16	17	18	19	20	21	22	23	24	25	26	27	28	29	30	31	32	33	34	35	36	37	38	39	40	41	42	43	44	45	46	47	48	49
1	0	0	180	180	180	180	180	180	180	180	180	180	180	180	180	180	180	180	180	180	180	180	180	180	180	180	180	180	180	180	180	180	180	180	180	180	180	180	180	180	180	180	180	180	180	180	180	180	180
2	0	0	95	95	95	95	95	95	95	95	95	95	95	28	123	123	37	37	37	37	37	37	37	37	37	37	37	37	37	37	37	37	37	37	37	37	37	37	37	37	37	37	37	37	37	37	37	37	37
3	0	0	180	180	180	180	180	180	180	180	180	180	62	0	90	72	85	85	85	85	85	85	85	85	85	85	85	85	85	85	85	85	85	85	85	85	85	85	85	85	85	85	85	85	85	85	85	85	85
4	0	0	8	0	48	48	48	48	48	48	48	48	0	0	30	0	50	50	50	50	50	50	50	50	50	50	50	50	50	50	50	50	50	50	50	50	50	50	50	50	50	50	50	50	50	50	50	50	50
5	0	0	0	0	43	92	92	92	92	92	92	92	0	0	18	0	1	92	92	92	92	92	92	92	92	92	92	92	92	92	92	92	92	92	92	92	92	92	92	92	92	92	92	92	92	92	92	92	92
6	0	0	0	0	0	136	136	125	125	125	125	96	0	0	0	0	0	53	110	110	110	110	110	110	110	110	110	110	110	110	110	110	110	110	110	110	110	110	110	110	110	110	110	110	110	110	110	110	110
7	0	0	0	0	0	102	115	98	130	130	130	0	0	0	0	0	0	0	64	164	164	164	164	164	164	164	164	164	164	164	164	164	164	164	164	164	164	164	164	164	164	164	164	164	164	164	164	164	164
8	0	0	0	0	0	0	90	0	95	95	72	0	0	0	0	0	0	0	38	112	112	112	112	112	112	112	112	112	112	112	112	112	112	112	112	112	112	112	112	112	112	112	112	112	112	112	112	112	112
9	0	0	0	0	0	0	2	0	8	2	0	0	0	0	0	0	0	0	0	26	26	26	26	26	26	26	26	26	26	26	26	26	26	26	26	26	26	26	26	26	26	26	26	26	26	26	26	22	22
10	0	0	0	0	0	0	0	0	0	0	0	0	0	0	0	0	0	0	0	4	24	24	24	24	24	90	90	90	90	90	90	90	90	90	90	90	90	90	90	90	90	90	90	90	90	90	90	15	8
11	0	0	0	0	0	0	0	0	0	0	0	0	0	0	0	0	0	0	0	0	84	84	84	84	84	32	38	60	82	82	82	82	82	82	82	82	82	82	82	82	82	82	82	82	82	82	82	0	0
12	0	0	0	0	0	0	0	0	0	0	0	0	0	0	0	0	0	0	0	0	27	64	75	75	75	0	0	0	2	58	58	58	58	58	58	58	58	58	58	58	58	58	58	58	58	58	58	0	0
13	0	0	0	0	0	0	0	0	0	0	0	0	0	0	0	0	0	0	0	0	0	0	175	175	85	0	0	0	0	70	228	228	228	228	228	228	228	228	228	228	228	228	228	228	228	228	65	0	0
14	0	0	0	0	0	0	0	0	0	0	0	0	0	0	0	0	0	0	0	0	0	0	138	115	0	0	0	0	0	0	138	145	198	198	198	198	198	198	198	198	198	198	198	198	198	198	0	0	0
15	0	0	0	0	0	0	0	0	0	0	0	0	0	0	0	0	0	0	0	0	0	0	114	0	0	0	0	0	0	0	7	145	148	148	148	105	105	105	105	105	105	105	105	105	105	105	0	0	0
16	0	0	0	0	0	0	0	0	0	0	0	0	0	0	0	0	0	0	0	0	0	0	0	0	0	0	0	0	0	0	0	78	53	49	71	180	180	180	180	180	180	180	180	180	180	180	0	0	0
17	0	0	0	0	0	0	0	0	0	0	0	0	0	0	0	0	0	0	0	0	0	0	0	0	0	0	0	0	0	0	0	0	0	0	0	20	102	102	102	102	102	102	72	23	74	74	0	0	0
18	0	0	0	0	0	0	0	0	0	0	0	0	0	0	0	0	0	0	0	0	0	0	0	0	0	0	0	0	0	0	0	0	0	0	0	0	148	148	148	118	118	40	0	0	72	94	0	0	0
19	0	0	0	0	0	0	0	0	0	0	0	0	0	0	0	0	0	0	0	0	0	0	0	0	0	0	0	0	0	0	0	0	0	0	0	0	146	146	146	128	128	0	0	0	0	0	0	0	0
20	0	0	0	0	0	0	0	0	0	0	0	0	0	0	0	0	0	0	0	0	0	0	0	0	0	0	0	0	0	0	0	0	0	0	0	0	102	128	124	77	132	0	0	0	0	0	0	0	0
Genealogy Length	1	1	4	3	5	7	9	7	9	9	8	6	3	2	5	3	5	6	8	10	12	12	15	14	13	11	11	11	12	13	15	16	16	16	16	17	20	20	20	20	20	18	17	17	18	18	13	10	10
Total Popsize	0	0	463	455	546	833	938	818	953	947	922	691	337	208	441	375	353	497	656	860	991	1028	1466	1329	1124	978	984	1006	1030	1156	1459	1682	1713	1709	1731	1817	2295	2321	2317	2222	2277	1939	1869	1820	1943	1965	1151	867	860
Average Popsize	0	0	115.75	151.667	109.2	119	104.222	116.857	105.889	105.222	115.25	115.167	112.333	104	88.2	125	70.6	82.8333	82	86	82.5833	85.6667	97.7333	94.9286	86.4615	88.9091	89.4545	91.4545	85.8333	88.9231	97.2667	105.125	107.062	106.812	108.188	106.882	114.75	116.05	115.85	111.1	113.85	107.722	109.941	107.059	107.944	109.167	88.5385	86.7	86
qIs56[Plag-2::GFP]; aak-1(tm1944); aak-2(ok524)	1	2	3	4	5	6	7	8	9	10	11	12	13	14	15	16	17	18	19	20	21	22	23	24	25	26	27	28	29	30	31	32	33	34	35	36	37	38	39	40	41	42	43	44	45	46	47	48	49
1	32	54	54	54	54	54	54	54	54	54	54	54	54	54	54	54	54	54	54	54	54	54	54	54	54	54	54	54	54	54	54	54	54	54	54	54	54	54	54	54	54	54	54	54	54	54	54	54	54
2	5	159	355	355	355	355	355	355	355	355	355	355	355	355	355	355	355	355	355	355	355	355	355	355	355	355	355	355	355	355	355	355	355	355	355	355	355	355	355	355	355	355	355	355	355	355	355	355	355
3	0	0	365	365	365	365	365	365	365	365	365	365	365	365	365	365	365	365	365	365	365	365	365	365	365	365	365	365	365	365	365	365	365	365	365	365	365	365	365	365	365	365	365	365	365	365	365	365	365
4	0	0	207	207	207	207	207	207	207	207	207	207	207	207	207	207	207	207	207	207	207	207	207	207	207	207	207	207	207	207	207	207	207	207	207	207	207	207	207	207	207	207	207	207	207	207	207	207	4
5	0	0	308	308	308	308	308	308	308	308	308	308	308	308	308	308	308	308	308	308	308	308	308	308	308	308	308	308	308	308	308	308	308	308	308	308	308	308	308	308	308	308	215	87	118	345	345	345	0
6	0	0	175	175	175	175	175	175	175	175	175	175	175	175	175	175	175	175	175	175	175	175	175	175	175	175	175	175	175	175	175	175	175	175	175	175	175	175	175	175	155	155	0	0	0	165	70	115	0
7	0	0	78	385	385	385	385	385	385	385	385	385	385	385	385	385	385	385	385	385	385	385	385	385	385	385	385	385	385	385	385	385	385	385	385	385	385	385	385	385	143	114	0	0	0	1	0	0	0
8	0	0	0	104	355	355	355	355	355	355	355	355	355	355	355	355	355	355	355	355	355	355	355	355	355	355	355	355	355	355	355	355	355	355	355	355	355	135	1	68	0	0	0	0	0	0	0	0	0
9	0	0	0	0	35	234	535	535	535	535	535	535	535	535	535	535	535	535	535	535	535	535	535	535	535	535	535	535	535	535	535	535	535	535	315	490	490	0	0	0	0	0	0	0	0	0	0	0	0
10	0	0	0	0	0	0	1	315	315	315	315	315	315	315	315	315	315	315	315	315	315	315	315	315	315	315	315	315	315	315	315	315	275	275	0	215	105	0	0	0	0	0	0	0	0	0	0	0	0
11	0	0	0	0	0	0	0	350	350	350	350	285	285	285	285	285	285	285	285	285	285	285	285	285	285	285	285	285	285	285	285	175	35	0	0	0	0	0	0	0	0	0	0	0	0	0	0	0	0
12	0	0	0	0	0	0	0	0	340	435	435	575	575	575	575	575	575	575	575	575	575	575	575	575	575	575	575	575	575	575	1	0	0	0	0	0	0	0	0	0	0	0	0	0	0	0	0	0	0
13	0	0	0	0	0	0	0	0	0	222	255	455	455	455	455	455	77	475	475	475	475	475	475	475	475	475	475	475	475	475	0	0	0	0	0	0	0	0	0	0	0	0	0	0	0	0	0	0	0
14	0	0	0	0	0	0	0	0	0	0	0	425	425	425	425	220	0	510	510	510	510	510	510	510	510	510	510	510	265	395	0	0	0	0	0	0	0	0	0	0	0	0	0	0	0	0	0	0	0
15	0	0	0	0	0	0	0	0	0	0	0	425	425	425	138	0	0	325	400	400	400	400	400	400	400	400	400	400	0	220	0	0	0	0	0	0	0	0	0	0	0	0	0	0	0	0	0	0	0
16	0	0	0	0	0	0	0	0	0	0	0	175	175	16	0	0	0	120	150	205	205	205	205	205	205	205	205	205	0	0	0	0	0	0	0	0	0	0	0	0	0	0	0	0	0	0	0	0	0
17	0	0	0	0	0	0	0	0	0	0	0	275	235	0	0	0	0	0	290	100	325	325	325	325	325	325	325	325	0	0	0	0	0	0	0	0	0	0	0	0	0	0	0	0	0	0	0	0	0
18	0	0	0	0	0	0	0	0	0	0	0	62	0	0	0	0	0	0	165	0	300	3	165	165	165	165	165	165	0	0	0	0	0	0	0	0	0	0	0	0	0	0	0	0	0	0	0	0	0
19	0	0	0	0	0	0	0	0	0	0	0	0	0	0	0	0	0	0	275	0	21	0	415	415	185	420	420	420	0	0	0	0	0	0	0	0	0	0	0	0	0	0	0	0	0	0	0	0	0
20	0	0	0	0	0	0	0	0	0	0	0	0	0	0	0	0	0	0	0	0	0	0	235	285	0	365	345	190	0	0	0	0	0	0	0	0	0	0	0	0	0	0	0	0	0	0	0	0	0
Genealogy Length	2	2	7	8	9	9	10	11	12	13	13	18	17	16	15	14	13	16	19	17	19	18	20	20	19	20	20	20	14	15	12	11	11	10	9	10	10	8	8	8	7	7	5	5	5	7	6	6	4
Total Popsize	37	213	1542	1953	2239	2438	2740	3404	3744	4061	4094	5731	5629	5235	4932	4589	3991	5344	6179	5604	6150	5832	6644	6694	6179	6779	6759	6604	4654	5004	3340	3229	3049	3014	2519	2909	2799	1984	1850	1917	1587	1558	1196	1068	1099	1492	1396	1441	778
Average Popsize	18.5	106.5	220.286	244.125	248.778	270.889	274	309.455	312	312.385	314.923	318.389	331.118	327.188	328.8	327.786	307	334	325.211	329.647	323.684	324	332.2	334.7	325.211	338.95	337.95	330.2	332.429	333.6	278.333	293.545	277.182	301.4	279.889	290.9	279.9	248	231.25	239.625	226.714	222.571	239.2	213.6	219.8	213.143	232.667	240.167	194.5
qIs56[Plag-2::GFP]; daf-7(e1372); daf-16(m27)	1	2	3	4	5	6	7	8	9	10	11	12	13	14	15	16	17	18	19	20	21	22	23	24	25	26	27	28	29	30	31	32	33	34	35	36	37	38	39	40	41	42	43	44	45	46	47	48	49
1	0	580	580	580	580	580	580	580	580	580	580	580	580	580	580	580	580	580	580	580	580	580	580	580	580	580	580	580	580	580	580	580	580	580	580	580	580	580	580	580	580	580	580	580	580	580	580	580	580
2	0	52	228	228	228	220	220	220	220	220	220	220	220	220	220	220	220	220	220	220	220	220	220	220	220	220	220	220	220	220	220	220	220	220	220	220	220	220	220	220	220	220	220	220	220	220	220	220	220
3	0	0	80	25	1	130	130	130	130	130	130	130	130	130	130	130	130	130	130	130	130	130	130	130	130	130	130	130	130	130	130	130	130	130	130	130	130	130	130	130	130	130	130	130	130	130	130	130	130
4	0	0	45	0	0	175	175	175	175	175	175	175	11	105	105	105	105	105	105	105	105	105	105	105	105	105	105	105	105	105	105	105	105	105	105	105	105	105	105	105	105	105	105	105	105	105	105	105	105
5	0	0	0	0	0	132	132	132	132	132	92	72	0	27	148	148	148	148	148	148	148	148	148	148	148	148	148	148	148	148	148	148	148	148	148	148	148	148	148	148	148	148	148	148	148	148	148	148	148
6	0	0	0	0	0	290	290	290	290	225	0	0	0	0	180	215	215	215	215	215	215	215	215	215	215	215	215	215	215	215	215	215	215	215	215	215	215	215	215	215	215	215	215	215	215	215	215	215	215
7	0	0	0	0	0	146	146	0	93	0	0	0	0	0	0	154	154	154	154	154	154	154	154	154	154	154	154	154	154	154	154	154	154	154	154	154	154	154	154	154	154	154	154	154	154	154	154	154	154
8	0	0	0	0	0	73	185	0	0	0	0	0	0	0	0	175	135	135	135	135	135	135	135	135	135	135	135	135	135	135	135	135	135	135	135	135	135	135	135	135	135	135	135	135	135	135	135	135	135
9	0	0	0	0	0	0	0	0	0	0	0	0	0	0	0	0	19	62	63	145	145	145	145	145	145	145	145	145	145	145	145	145	145	145	145	145	145	145	145	145	145	145	145	145	145	145	145	145	145
10	0	0	0	0	0	0	0	0	0	0	0	0	0	0	0	0	0	0	0	26	26	26	26	4	44	44	44	15	24	24	24	24	24	24	24	24	24	24	24	24	24	24	24	24	24	24	24	24	24
11	0	0	0	0	0	0	0	0	0	0	0	0	0	0	0	0	0	0	0	87	87	87	87	0	28	0	98	0	45	45	45	45	45	45	45	45	45	45	45	45	45	45	45	45	45	45	45	45	45
12	0	0	0	0	0	0	0	0	0	0	0	0	0	0	0	0	0	0	0	125	135	135	135	0	0	0	0	0	88	1	176	176	176	176	176	176	176	176	176	176	176	176	176	176	176	176	176	176	176
13	0	0	0	0	0	0	0	0	0	0	0	0	0	0	0	0	0	0	0	18	68	68	68	0	0	0	0	0	0	0	9	40	54	54	54	54	54	54	54	54	54	54	54	54	54	54	54	54	54
14	0	0	0	0	0	0	0	0	0	0	0	0	0	0	0	0	0	0	0	0	360	350	450	0	0	0	0	0	0	0	0	0	400	580	580	580	580	580	580	580	580	580	580	580	580	580	580	580	580
15	0	0	0	0	0	0	0	0	0	0	0	0	0	0	0	0	0	0	0	0	0	0	12	0	0	0	0	0	0	0	0	0	1	81	81	81	81	81	56	58	58	58	58	58	58	58	58	58	58
16	0	0	0	0	0	0	0	0	0	0	0	0	0	0	0	0	0	0	0	0	0	0	0	0	0	0	0	0	0	0	0	0	0	20	0	60	60	60	1	51	51	51	51	51	51	51	51	51	51
17	0	0	0	0	0	0	0	0	0	0	0	0	0	0	0	0	0	0	0	0	0	0	0	0	0	0	0	0	0	0	0	0	0	0	0	3	56	1	0	119	119	119	119	119	119	119	119	119	95
18	0	0	0	0	0	0	0	0	0	0	0	0	0	0	0	0	0	0	0	0	0	0	0	0	0	0	0	0	0	0	0	0	0	0	0	0	0	0	0	12	59	198	198	198	198	198	198	198	84
19	0	0	0	0	0	0	0	0	0	0	0	0	0	0	0	0	0	0	0	0	0	0	0	0	0	0	0	0	0	0	0	0	0	0	0	0	0	0	0	0	0	12	15	67	67	67	52	52	24
20	0	0	0	0	0	0	0	0	0	0	0	0	0	0	0	0	0	0	0	0	0	0	0	0	0	0	0	0	0	0	0	0	0	0	0	0	0	0	0	0	0	0	0	98	136	65	10	2	0
Genealogy Length	1	2	4	3	3	8	8	7	7	6	5	5	4	5	6	8	9	9	9	13	14	14	15	10	11	11	11	10	12	12	13	13	15	16	16	17	17	17	16	18	18	19	19	20	20	20	20	20	19
Total Popsize	0	632	933	833	809	1746	1858	1527	1620	1462	1197	1177	941	1062	1363	1727	1706	1749	1750	2088	2508	2498	2610	1836	1904	1876	1974	1847	1989	1902	2086	2117	2532	2812	2792	2855	2908	2853	2768	2951	2998	3149	3152	3302	3340	3269	3199	3191	3023
Average Popsize	0	316	233.25	277.667	269.667	218.25	232.25	218.143	231.429	243.667	239.4	235.4	235.25	212.4	227.167	215.875	189.556	194.333	194.444	160.615	179.143	178.429	174	183.6	173.091	170.545	179.455	184.7	165.75	158.5	160.462	162.846	168.8	175.75	174.5	167.941	171.059	167.824	173	163.944	166.556	165.737	165.895	165.1	167	163.45	159.95	159.55	159.105
qIs56[Plag-2::GFP]; aak-1(tm1944); daf-7(e1372)	1	2	3	4	5	6	7	8	9	10	11	12	13	14	15	16	17	18	19	20	21	22	23	24	25	26	27	28	29	30	31	32	33	34	35	36	37	38	39	40	41	42	43	44	45	46	47
1	65	65	95	95	95	95	95	95	95	95	95	95	95	95	95	95	95	95	95	95	95	95	95	95	95	95	95	95	95	95	95	95	95	95	95	95	95	95	95	95	95	95	95	95	95	95	95
2	0	0	37	37	37	37	37	37	37	37	37	37	37	37	37	37	37	37	37	37	37	37	37	37	37	37	37	37	37	37	37	37	37	37	37	37	37	37	37	37	37	37	37	37	37	5	0
3	0	0	22	190	190	190	190	190	190	190	190	190	190	190	190	190	190	190	190	190	190	190	190	190	190	190	190	190	190	190	190	190	190	190	190	190	190	190	190	190	190	190	0	0	34	0	0
4	0	0	0	11	11	11	11	11	11	11	11	11	11	11	11	11	11	11	11	11	11	11	11	11	11	11	11	11	11	11	11	11	11	11	11	11	11	11	10	10	0	0	0	0	3	0	0
5	0	0	0	0	2	140	140	140	140	140	140	140	140	140	140	140	140	140	140	140	140	140	140	140	140	140	140	140	140	140	140	140	140	140	140	140	140	140	0	9	0	0	0	0	0	0	0
6	0	0	0	0	0	62	62	62	62	62	62	62	62	62	62	62	62	62	62	62	62	62	62	62	62	62	62	54	0	4	96	96	96	96	96	96	96	96	0	0	0	0	0	0	0	0	0
7	0	0	0	0	0	0	72	72	72	72	72	72	72	72	72	72	72	72	72	72	72	72	72	72	72	72	72	0	0	0	0	96	96	96	96	96	96	0	0	0	0	0	0	0	0	0	0
8	0	0	0	0	0	0	0	78	78	78	78	78	78	78	78	78	78	78	78	78	78	78	78	78	78	78	78	0	0	0	0	120	120	120	120	0	0	0	0	0	0	0	0	0	0	0	0
9	0	0	0	0	0	0	0	35	35	35	35	35	35	35	35	35	35	35	35	35	35	35	35	35	35	35	0	0	0	0	0	0	22	22	17	0	0	0	0	0	0	0	0	0	0	0	0
10	0	0	0	0	0	0	0	0	23	23	23	23	23	23	23	23	23	23	23	23	23	23	23	23	23	23	0	0	0	0	0	0	0	0	0	0	0	0	0	0	0	0	0	0	0	0	0
11	0	0	0	0	0	0	0	0	146	146	0	1	124	124	124	124	124	124	124	124	124	124	124	124	137	137	0	0	0	0	0	0	0	0	0	0	0	0	0	0	0	0	0	0	0	0	0
12	0	0	0	0	0	0	0	0	1	11	0	0	48	48	48	48	48	48	48	48	48	48	48	48	0	0	0	0	0	0	0	0	0	0	0	0	0	0	0	0	0	0	0	0	0	0	0
13	0	0	0	0	0	0	0	0	0	0	0	0	1	0	14	14	14	14	14	14	14	14	1	1	0	0	0	0	0	0	0	0	0	0	0	0	0	0	0	0	0	0	0	0	0	0	0
14	0	0	0	0	0	0	0	0	0	0	0	0	0	0	6	0	118	118	118	65	65	1	0	0	0	0	0	0	0	0	0	0	0	0	0	0	0	0	0	0	0	0	0	0	0	0	0
15	0	0	0	0	0	0	0	0	0	0	0	0	0	0	0	0	1	1	0	2	3	0	0	0	0	0	0	0	0	0	0	0	0	0	0	0	0	0	0	0	0	0	0	0	0	0	0
Genealogy Length	2	2	3	5	5	7	8	10	12	12	11	11	13	13	14	14	15	15	15	15	15	14	13	13	12	12	9	6	6	6	7	9	10	10	10	8	8	7	5	5	4	4	3	3	4	2	2
Total Popsize	65	65	154	333	335	535	607	720	890	900	743	744	916	915	935	929	1048	1048	1047	996	997	930	916	916	880	880	685	527	473	477	569	785	807	807	802	665	665	569	332	341	322	322	132	132	169	100	95
Average Popsize	32.5	32.5	51.3333	66.6	67	76.4286	75.875	72	74.1667	75	67.5455	67.6364	70.4615	70.3846	66.7857	66.3571	69.8667	69.8667	69.8	66.4	66.4667	66.4286	70.4615	70.4615	73.3333	73.3333	76.1111	87.8333	78.8333	79.5	81.2857	87.2222	80.7	80.7	80.2	83.125	83.125	81.2857	66.4	68.2	80.5	80.5	44	44	42.25	50	47.5
qIs56[Plag-2::GFP]; aak-2(ok524); daf-7(e1372)	1	2	3	4	5	6	7	8	9	10	11	12	13	14	15	16	17	18	19	20	21	22	23	24	25	26	27	28	29	30	31	32	33	34	35	36	37	38	39	40	41	42	43	44	45	46	47	48	49
1	2	7	7	7	7	7	7	7	7	7	7	7	7	7	7	7	7	7	7	7	7	7	7	7	7	7	7	7	7	7	7	7	7	7	7	7	7	7	7	7	7	7	7	7	7	7	7	7	7
2	0	0	0	0	175	175	175	175	175	175	175	175	175	175	175	175	175	175	175	175	175	175	175	175	175	175	175	175	175	175	175	175	175	175	175	175	175	175	175	175	175	175	175	175	175	175	175	175	175
3	0	0	0	0	69	69	64	64	64	64	64	64	64	64	64	64	64	64	64	64	64	64	64	64	64	64	64	64	64	64	64	64	64	64	64	64	64	64	64	64	64	64	64	64	64	64	50	30	35
4	0	0	0	0	73	79	109	109	109	109	109	109	109	109	109	109	109	109	109	109	109	109	109	109	109	109	109	109	109	109	109	109	109	109	109	109	109	109	109	109	109	109	109	109	109	0	0	0	0
5	0	0	0	0	0	0	121	121	121	121	121	121	121	121	121	121	121	121	121	121	121	121	121	121	121	121	121	121	121	121	121	121	121	121	121	121	121	121	121	121	121	121	121	0	0	0	0	0	0
6	0	0	0	0	0	0	16	24	71	75	75	75	75	75	75	75	75	75	75	75	75	75	75	75	75	75	75	75	75	75	75	75	75	75	75	75	75	75	75	75	75	75	0	0	0	0	0	0	0
7	0	0	0	0	0	0	0	0	0	1	1	0	37	37	37	37	37	37	37	37	37	37	37	37	37	37	37	37	37	37	37	37	37	37	37	37	37	37	37	37	37	0	0	0	0	0	0	0	0
8	0	0	0	0	0	0	0	0	0	0	0	0	0	0	32	32	32	32	32	32	32	32	32	32	32	32	32	32	32	32	32	32	32	32	32	32	32	32	24	24	0	0	0	0	0	0	0	0	0
9	0	0	0	0	0	0	0	0	0	0	0	0	0	0	0	24	24	25	25	25	25	25	25	25	25	25	25	25	25	25	25	25	25	25	25	25	25	25	13	0	0	0	0	0	0	0	0	0	0
10	0	0	0	0	0	0	0	0	0	0	0	0	0	0	0	1	1	0	20	20	20	20	20	20	20	20	20	20	20	20	20	20	20	20	20	20	20	0	0	0	0	0	0	0	0	0	0	0	0
11	0	0	0	0	0	0	0	0	0	0	0	0	0	0	0	0	0	0	43	43	43	43	43	43	43	43	43	43	43	43	43	0	0	1	14	14	14	0	0	0	0	0	0	0	0	0	0	0	0
12	0	0	0	0	0	0	0	0	0	0	0	0	0	0	0	0	0	0	0	4	25	25	25	25	25	25	25	25	25	25	0	0	0	0	27	27	27	0	0	0	0	0	0	0	0	0	0	0	0
13	0	0	0	0	0	0	0	0	0	0	0	0	0	0	0	0	0	0	0	0	23	23	23	23	23	23	23	23	23	0	0	0	0	0	0	1	2	0	0	0	0	0	0	0	0	0	0	0	0
14	0	0	0	0	0	0	0	0	0	0	0	0	0	0	0	0	0	0	0	0	0	0	0	0	24	24	24	24	24	0	0	0	0	0	0	0	0	0	0	0	0	0	0	0	0	0	0	0	0
15	0	0	0	0	0	0	0	0	0	0	0	0	0	0	0	0	0	0	0	0	0	0	0	0	0	1	0	0	1	0	0	0	0	0	0	0	0	0	0	0	0	0	0	0	0	0	0	0	0
Genealogy Length	1	2	2	2	5	5	6	6	6	7	7	7	8	8	9	10	10	10	12	12	14	14	14	14	15	15	15	15	15	13	12	11	11	11	13	13	13	10	9	9	8	7	6	5	5	4	3	3	3
Total Popsize	2	7	7	7	324	330	492	500	547	552	552	551	588	588	620	645	645	645	708	712	756	756	756	756	780	781	780	780	781	733	708	665	665	666	706	707	708	645	625	612	588	551	476	355	355	246	232	212	217
Average Popsize	2	3.5	3.5	3.5	64.8	66	82	83.3333	91.1667	78.8571	78.8571	78.7143	73.5	73.5	68.8889	64.5	64.5	64.5	59	59.3333	54	54	54	54	52	52.0667	52	52	52.0667	56.3846	59	60.4545	60.4545	60.5455	54.3077	54.3846	54.4615	64.5	69.4444	68	73.5	78.7143	79.3333	71	71	61.5	77.3333	70.6667	72.3333
qIs56[Plag-2::GFP]; aak-1(tm1944); aak-2(ok524); daf-7(e1372)	1	2	3	4	5	6	7	8	9	10	11	12	13	14	15	16	17	18	19	20	21	22	23	24	25	26	27	28	29	30	31	32	33	34	35	36	37	38	39	40	41	42	43	44	45	46	47	48	49
1	40	1	84	84	84	84	84	84	84	84	84	84	84	84	84	84	84	84	84	84	84	84	84	84	84	84	84	84	84	84	84	84	84	84	84	84	84	84	84	84	84	84	84	84	84	84	84	84	84
2	1	0	0	0	25	25	29	29	29	29	29	29	29	29	29	29	29	29	29	29	29	29	29	29	29	29	29	29	29	29	29	29	29	29	29	29	29	29	29	29	29	29	29	29	29	29	29	29	29
3	0	0	0	0	1	1	1	56	56	56	56	56	56	56	56	56	56	56	56	56	56	56	56	56	56	56	56	56	56	56	56	56	56	56	56	56	56	56	56	56	56	56	56	56	56	56	56	56	56
4	0	0	0	0	0	0	0	1	0	1	1	29	29	29	29	29	29	29	29	29	29	29	29	29	29	29	29	29	29	29	29	29	29	29	29	29	29	29	29	29	29	29	29	29	29	29	29	29	29
5	0	0	0	0	0	0	0	0	0	0	0	0	0	1	1	1	5	5	5	5	5	5	5	5	5	5	5	5	5	5	5	5	5	5	5	5	5	5	5	5	5	5	5	5	5	5	5	5	5
6	0	0	0	0	0	0	0	0	0	0	0	0	0	39	39	39	4	19	37	37	37	37	37	37	37	37	37	37	37	37	37	37	37	37	37	37	37	37	37	37	37	37	37	37	37	37	37	37	37
7	0	0	0	0	0	0	0	0	0	0	0	0	0	4	1	24	0	0	110	110	110	110	110	110	110	110	110	110	110	110	110	110	110	110	110	110	110	110	110	110	110	110	110	110	110	110	110	110	110
8	0	0	0	0	0	0	0	0	0	0	0	0	0	0	0	0	0	0	0	0	115	115	115	115	115	115	115	115	115	115	115	115	115	115	115	115	115	115	115	115	115	115	115	115	115	115	115	0	0
9	0	0	0	0	0	0	0	0	0	0	0	0	0	0	0	0	0	0	0	0	0	0	0	69	69	69	69	69	69	69	69	69	69	69	69	69	69	69	69	69	69	69	69	69	69	69	0	0	0
10	0	0	0	0	0	0	0	0	0	0	0	0	0	0	0	0	0	0	0	0	0	0	0	6	0	0	0	78	78	78	78	78	78	78	78	78	78	78	78	78	78	78	78	78	78	78	0	0	0
11	0	0	0	0	0	0	0	0	0	0	0	0	0	0	0	0	0	0	0	0	0	0	0	0	0	0	0	0	0	0	7	7	13	13	13	13	13	13	13	13	13	13	13	13	13	13	0	0	0
12	0	0	0	0	0	0	0	0	0	0	0	0	0	0	0	0	0	0	0	0	0	0	0	0	0	0	0	0	0	0	0	0	0	21	21	21	21	21	21	21	21	21	21	21	21	1	0	0	0
13	0	0	0	0	0	0	0	0	0	0	0	0	0	0	0	0	0	0	0	0	0	0	0	0	0	0	0	0	0	0	0	0	0	0	0	0	34	34	34	34	34	34	34	34	13	0	0	0	0
14	0	0	0	0	0	0	0	0	0	0	0	0	0	0	0	0	0	0	0	0	0	0	0	0	0	0	0	0	0	0	0	0	0	0	0	0	0	17	17	17	17	17	0	0	0	0	0	0	0
15	0	0	0	0	0	0	0	0	0	0	0	0	0	0	0	0	0	0	0	0	0	0	0	0	0	0	0	0	0	0	0	0	0	0	0	0	0	0	4	0	0	1	0	0	0	0	0	0	0
Genealogy Length	2	1	2	2	3	3	3	4	4	4	4	5	5	7	7	7	6	6	8	8	9	9	9	10	10	10	10	11	11	11	12	12	12	13	13	13	14	15	15	15	15	15	14	14	14	13	9	8	8
Total Popsize	41	1	84	84	110	110	114	170	169	170	170	198	198	242	239	262	207	222	350	350	465	465	465	540	534	534	534	612	612	612	619	619	625	646	646	646	680	697	701	697	697	698	680	680	659	626	465	350	350
Average Popsize	20.5	1	42	42	36.6667	36.6667	38	42.5	42.25	42.5	42.5	39.6	39.6	34.5714	34.1429	37.4286	34.5	37	43.75	43.75	51.6667	51.6667	51.6667	54	53.4	53.4	53.4	55.6364	55.6364	55.6364	51.5833	51.5833	52.0833	49.6923	49.6923	49.6923	48.5714	46.4667	46.7333	46.4667	46.4667	46.5333	48.5714	48.5714	47.0714	48.1538	51.6667	43.75	43.75
daf-16(mu86)	1	2	3	4	5	6	7	8	9	10	11	12	13	14	15	16	17	18	19	20	21	22	23	24	25	26	27	28	29	30	31	32	33	34	35	36	37	38	39	40	41	42	43	44	45	46	47	48	49
1	140	140	140	140	140	140	53	53	53	53	53	53	53	53	53	53	53	53	53	53	53	53	53	53	53	53	53	53	53	53	53	53	53	53	53	53	53	53	53	53	53	53	53	53	53	53	53	53	53
2	19	19	19	7	0	8	31	31	31	31	31	31	31	31	31	31	31	31	31	31	31	31	31	31	31	31	31	31	31	31	31	31	31	31	31	31	31	31	31	31	31	31	31	31	31	31	31	31	31
3	18	125	125	0	0	0	132	132	132	132	132	132	132	132	132	132	132	132	132	132	132	132	132	132	132	132	132	132	132	132	132	132	132	132	132	132	132	132	132	132	132	132	132	132	132	132	132	132	132
4	61	179	130	0	0	0	65	265	265	265	265	265	265	265	265	265	265	265	265	265	265	265	265	265	265	265	265	265	265	265	265	265	265	265	265	265	265	265	265	265	265	265	265	265	265	265	265	265	265
5	0	102	0	0	0	0	0	55	275	275	275	149	149	149	149	149	149	149	149	149	149	149	149	149	149	149	149	149	149	149	149	149	149	149	149	149	149	149	149	149	149	149	149	149	149	149	149	149	149
6	0	0	0	0	0	0	0	0	67	60	70	234	234	234	234	234	234	234	234	234	234	234	234	234	234	234	234	234	234	234	234	234	234	234	234	234	234	234	234	234	234	234	234	234	234	234	234	234	234
7	0	0	0	0	0	0	0	0	0	0	0	166	259	259	259	259	259	259	259	259	259	259	259	259	259	259	259	259	259	259	259	259	259	259	259	259	259	259	259	259	259	259	259	259	458	458	458	458	458
8	0	0	0	0	0	0	0	0	0	0	0	0	225	225	225	225	225	225	225	225	225	225	225	225	225	225	225	225	225	225	225	225	225	225	225	225	225	225	225	225	225	225	225	225	350	350	350	350	75
9	0	0	0	0	0	0	0	0	0	0	0	0	157	157	157	157	157	157	157	157	157	157	157	157	157	157	157	157	157	157	157	157	157	157	157	157	157	157	157	157	157	157	157	157	125	49	3	9	0
10	0	0	0	0	0	0	0	0	0	0	0	0	240	240	240	159	250	250	250	250	250	250	250	250	250	250	250	250	250	250	250	250	250	250	250	250	250	250	250	250	250	250	67	165	0	0	0	0	0
11	0	0	0	0	0	0	0	0	0	0	0	0	146	146	83	0	115	39	170	170	170	170	170	170	170	170	170	170	170	170	170	170	170	170	170	170	170	170	170	170	170	170	0	0	0	0	0	0	0
12	0	0	0	0	0	0	0	0	0	0	0	0	81	70	0	0	0	0	97	97	97	106	106	106	106	106	106	106	106	106	106	106	106	106	106	106	106	106	106	106	106	89	0	0	0	0	0	0	0
13	0	0	0	0	0	0	0	0	0	0	0	0	0	0	0	0	0	0	8	135	135	133	133	133	133	133	133	133	133	133	133	133	133	133	133	133	133	133	133	133	126	62	0	0	0	0	0	0	0
14	0	0	0	0	0	0	0	0	0	0	0	0	0	0	0	0	0	0	0	83	53	225	225	225	225	225	125	125	125	125	125	125	125	125	125	125	125	125	125	125	85	0	0	0	0	0	0	0	0
15	0	0	0	0	0	0	0	0	0	0	0	0	0	0	0	0	0	0	0	0	0	62	202	202	202	147	165	165	165	160	160	160	160	160	160	160	160	160	160	160	0	0	0	0	0	0	0	0	0
16	0	0	0	0	0	0	0	0	0	0	0	0	0	0	0	0	0	0	0	0	0	0	157	175	225	0	280	280	280	430	430	430	430	430	430	430	430	430	430	430	0	0	0	0	0	0	0	0	0
17	0	0	0	0	0	0	0	0	0	0	0	0	0	0	0	0	0	0	0	0	0	0	0	0	0	0	255	255	255	137	128	215	215	215	215	215	215	215	215	110	0	0	0	0	0	0	0	0	0
18	0	0	0	0	0	0	0	0	0	0	0	0	0	0	0	0	0	0	0	0	0	0	0	0	0	0	101	69	57	0	0	166	220	220	220	220	220	220	220	0	0	0	0	0	0	0	0	0	0
19	0	0	0	0	0	0	0	0	0	0	0	0	0	0	0	0	0	0	0	0	0	0	0	0	0	0	0	0	0	0	0	36	66	145	255	255	255	255	167	0	0	0	0	0	0	0	0	0	0
20	0	0	0	0	0	0	0	0	0	0	0	0	0	0	0	0	0	0	0	0	0	0	0	0	0	0	0	0	0	0	0	0	0	0	120	170	205	156	128	0	0	0	0	0	0	0	0	0	0
Genealogy Length	4	5	4	2	2	2	4	5	6	6	6	7	12	12	11	10	11	11	13	14	14	15	16	16	16	15	18	18	18	17	17	19	19	19	20	20	20	20	20	17	14	13	10	10	9	9	9	9	8
Total Popsize	238	565	414	147	140	148	281	536	823	816	826	1030	1972	1961	1828	1664	1870	1794	2030	2240	2210	2451	2748	2766	2816	2536	3090	3058	3046	3016	3007	3296	3380	3459	3689	3739	3774	3725	3609	2989	2242	2076	1572	1670	1797	1721	1675	1681	1397
Average Popsize	59.5	113	103.5	73.5	70	74	70.25	107.2	137.167	136	137.667	147.143	164.333	163.417	166.182	166.4	170	163.091	156.154	160	157.857	163.4	171.75	172.875	176	169.067	171.667	169.889	169.222	177.412	176.882	173.474	177.895	182.053	184.45	186.95	188.7	186.25	180.45	175.824	160.143	159.692	157.2	167	199.667	191.222	186.111	186.778	174.625
[truncated: 15 more columns]

## Sheet: POPSIZE - OFFSPRINGBYGENEALOGY
qIs56[Plag-2::GFP]; daf-7(e1372)					qIs56[Plag-2::GFP]; daf-9(rh50)					N2					qIs56[Plag-2::GFP]; aak-1(tm1944)					myIs14[Pklp-6::GFP]; daf-7(e1372); daf-16(mu86)					qIs56[Plag-2::GFP]					lag-2(q420)					qIs56[Plag-2::GFP]; aak-2(ok524)					qIs56[Plag-2::GFP]; aak-1(tm1944); aak-2(ok524)					qIs56[Plag-2::GFP]; daf-7(e1372); daf-16(m27)
Genealogy Length	Average Popsize	Control	Normalized	Normalized/Generation	Genealogy Length	Average Popsize	Control	Normalized	Normalized/Generation	Genealogy Length	Average Popsize	Control	Normalized	Normalized/Generation	Genealogy Length	Average Popsize	Control	Normalized	Normalized/Generation	Genealogy Length	Average Popsize	Control	Normalized	Normalized/Generation	Genealogy Length	Average Popsize	Control	Normalized	Normalized/Generation	Genealogy Length	Average Popsize	Control	Normalized	Normalized/Generation	Genealogy Length	Average Popsize	Control	Normalized	Normalized/Generation	Genealogy Length	Average Popsize	Control	Normalized	Normalized/Generation	Genealogy Length	Average Popsize	Control	Normalized	Normalized/Generation
2	13	43	-30	-15	1	18	11.4286	6.57143	6.57143	2	14	23.8571	-9.85714	-4.92857	2	65	14.4286	50.5714	25.2857	2	17.5	18.2857	-0.785714	-0.392857	2	58.5	8.42857	50.0714	25.0357	2	18.5	12.875	5.625	2.8125	1	0	19.7143	-19.7143	-19.7143	2	18.5	12	6.5	3.25	1	0	10	-10	-10
2	23	43	-20	-10	2	74.5	11.4286	63.0714	31.5357	2	12	23.8571	-11.8571	-5.92857	2	102.5	14.4286	88.0714	44.0357	3	35.6667	18.2857	17.381	5.79365	5	74.8	8.42857	66.3714	13.2743	2	57.5	12.875	44.625	22.3125	1	0	19.7143	-19.7143	-19.7143	2	106.5	12	94.5	47.25	2	316	10	306	153
2	4.5	43	-38.5	-19.25	2	83.5	11.4286	72.0714	36.0357	3	53.6667	23.8571	29.8095	9.93651	3	159	14.4286	144.571	48.1905	4	36.25	18.2857	17.9643	4.49107	4	108.5	8.42857	100.071	25.0179	1	16	12.875	3.125	3.125	4	115.75	19.7143	96.0357	24.0089	7	220.286	12	208.286	29.7551	4	233.25	10	223.25	55.8125
4	27	43	-16	-4	5	70.4	11.4286	58.9714	11.7943	2	45	23.8571	21.1429	10.5714	4	199.25	14.4286	184.821	46.2054	4	42.75	18.2857	24.4643	6.11607	6	112.167	8.42857	103.738	17.2897	2	8.5	12.875	-4.375	-2.1875	3	151.667	19.7143	131.952	43.9841	8	244.125	12	232.125	29.0156	3	277.667	10	267.667	89.2222
4	27	43	-16	-4	6	59.3333	11.4286	47.9048	7.98413	2	19	23.8571	-4.85714	-2.42857	8	203.5	14.4286	189.071	23.6339	3	46.6667	18.2857	28.381	9.46032	8	104.125	8.42857	95.6964	11.9621	4	62	12.875	49.125	12.2812	5	109.2	19.7143	89.4857	17.8971	9	248.778	12	236.778	26.3086	3	269.667	10	259.667	86.5556
3	33.6667	43	-9.33333	-3.11111	6	58.8333	11.4286	47.4048	7.90079	4	136.25	23.8571	112.393	28.0982	8	204	14.4286	189.571	23.6964	3	48	18.2857	29.7143	9.90476	6	108.667	8.42857	100.238	16.7063	4	57	12.875	44.125	11.0312	7	119	19.7143	99.2857	14.1837	9	270.889	12	258.889	28.7654	8	218.25	10	208.25	26.0312
3	32.6667	43	-10.3333	-3.44444	9	53.8889	11.4286	42.4603	4.71781	4	139.5	23.8571	115.643	28.9107	7	217	14.4286	202.571	28.9388	4	47.25	18.2857	28.9643	7.24107	6	114.5	8.42857	106.071	17.6786	4	56.25	12.875	43.375	10.8438	9	104.222	19.7143	84.5079	9.38977	10	274	12	262	26.2	8	232.25	10	222.25	27.7812
3	33.6667	43	-9.33333	-3.11111	15	75.2	11.4286	63.7714	4.25143	4	150.5	23.8571	126.643	31.6607	6	236.833	14.4286	222.405	37.0675	4	43	18.2857	24.7143	6.17857	8	122.75	8.42857	114.321	14.2902	3	62.3333	12.875	49.4583	16.4861	7	116.857	19.7143	97.1429	13.8776	11	309.455	12	297.455	27.0413	7	218.143	10	208.143	29.7347
4	34.5	43	-8.5	-2.125	16	71.875	11.4286	60.4464	3.7779	4	155.5	23.8571	131.643	32.9107	8	206.5	14.4286	192.071	24.0089	5	64	18.2857	45.7143	9.14286	14	117.5	8.42857	109.071	7.79082	3	43.3333	12.875	30.4583	10.1528	9	105.889	19.7143	86.1746	9.57496	12	312	12	300	25	7	231.429	10	221.429	31.6327
4	34.5	43	-8.5	-2.125	13	80.5385	11.4286	69.1099	5.31615	5	165.8	23.8571	141.943	28.3886	7	229.714	14.4286	215.286	30.7551	6	59.1667	18.2857	40.881	6.81349	14	122	8.42857	113.571	8.11224	6	71.6667	12.875	58.7917	9.79861	9	105.222	19.7143	85.5079	9.50088	13	312.385	12	300.385	23.1065	6	243.667	10	233.667	38.9444
4	34.5	43	-8.5	-2.125	11	86.5455	11.4286	75.1169	6.82881	5	155.8	23.8571	131.943	26.3886	9	222.222	14.4286	207.794	23.0882	7	58.4286	18.2857	40.1429	5.73469	13	120.077	8.42857	111.648	8.58833	6	65.1667	12.875	52.2917	8.71528	8	115.25	19.7143	95.5357	11.942	13	314.923	12	302.923	23.3018	5	239.4	10	229.4	45.88
7	50.5714	43	7.57143	1.08163	11	88.3636	11.4286	76.9351	6.9941	5	152.2	23.8571	128.343	25.6686	9	210.556	14.4286	196.127	21.7919	7	58.4286	18.2857	40.1429	5.73469	12	126.333	8.42857	117.905	9.8254	7	70	12.875	57.125	8.16071	6	115.167	19.7143	95.4524	15.9087	18	318.389	12	306.389	17.0216	5	235.4	10	225.4	45.08
7	50.5714	43	7.57143	1.08163	14	79.0714	11.4286	67.6429	4.83163	6	159.5	23.8571	135.643	22.6071	10	240.7	14.4286	226.271	22.6271	8	51.375	18.2857	33.0893	4.13616	12	116.917	8.42857	108.488	9.04067	10	62	12.875	49.125	4.9125	3	112.333	19.7143	92.619	30.873	17	331.118	12	319.118	18.7716	4	235.25	10	225.25	56.3125
7	50.5714	43	7.57143	1.08163	14	78.6429	11.4286	67.2143	4.80102	6	179.5	23.8571	155.643	25.9405	10	229.6	14.4286	215.171	21.5171	9	48.8889	18.2857	30.6032	3.40035	12	117.083	8.42857	108.655	9.05456	10	64.2	12.875	51.325	5.1325	2	104	19.7143	84.2857	42.1429	16	327.188	12	315.188	19.6992	5	212.4	10	202.4	40.48
9	61	43	18	2	19	70.3684	11.4286	58.9398	3.1021	6	169.167	23.8571	145.31	24.2183	12	268.833	14.4286	254.405	21.2004	10	45.9	18.2857	27.6143	2.76143	15	121.933	8.42857	113.505	7.56698	8	68.125	12.875	55.25	6.90625	5	88.2	19.7143	68.4857	13.6971	15	328.8	12	316.8	21.12	6	227.167	10	217.167	36.1944
15	69.1333	43	26.1333	1.74222	20	68.1	11.4286	56.6714	2.83357	6	186.167	23.8571	162.31	27.0516	12	260.917	14.4286	246.488	20.5407	10	47.3	18.2857	29.0143	2.90143	15	124.2	8.42857	115.771	7.7181	9	62.4444	12.875	49.5694	5.50772	3	125	19.7143	105.286	35.0952	14	327.786	12	315.786	22.5561	8	215.875	10	205.875	25.7344
14	73.7143	43	30.7143	2.19388	20	70	11.4286	58.5714	2.92857	10	239.8	23.8571	215.943	21.5943	12	262.333	14.4286	247.905	20.6587	10	45.7	18.2857	27.4143	2.74143	16	121.812	8.42857	113.384	7.0865	9	65.4444	12.875	52.5694	5.84105	5	70.6	19.7143	50.8857	10.1771	13	307	12	295	22.6923	9	189.556	10	179.556	19.9506
15	71.2	43	28.2	1.88	20	69.75	11.4286	58.3214	2.91607	9	258.556	23.8571	234.698	26.0776	12	257.417	14.4286	242.988	20.249	10	45.7	18.2857	27.4143	2.74143	16	121.688	8.42857	113.259	7.07868	14	49.4286	12.875	36.5536	2.61097	6	82.8333	19.7143	63.119	10.5198	16	334	12	322	20.125	9	194.333	10	184.333	20.4815
15	71.2	43	28.2	1.88	20	68.8	11.4286	57.3714	2.86857	10	270.1	23.8571	246.243	24.6243	15	261.267	14.4286	246.838	16.4559	12	64.1667	18.2857	45.881	3.82341	14	115.786	8.42857	107.357	7.66837	13	52.6154	12.875	39.7404	3.05695	8	82	19.7143	62.2857	7.78571	19	325.211	12	313.211	16.4848	9	194.444	10	184.444	20.4938
15	71.2	43	28.2	1.88	20	68.5	11.4286	57.0714	2.85357	13	298.077	23.8571	274.22	21.0938	15	269.733	14.4286	255.305	17.0203	12	61.0833	18.2857	42.7976	3.56647	15	124.133	8.42857	115.705	7.71365	14	50.1429	12.875	37.2679	2.66199	10	86	19.7143	66.2857	6.62857	17	329.647	12	317.647	18.6851	13	160.615	10	150.615	11.5858
17	65.8824	43	22.8824	1.34602	19	71.1579	11.4286	59.7293	3.14365	17	322.647	23.8571	298.79	17.5759	16	274.875	14.4286	260.446	16.2779	14	62.5	18.2857	44.2143	3.15816	17	127.118	8.42857	118.689	6.98171	14	50.1429	12.875	37.2679	2.66199	12	82.5833	19.7143	62.869	5.23909	19	323.684	12	311.684	16.4044	14	179.143	10	169.143	12.0816
18	69.5	43	26.5	1.47222	17	74.9412	11.4286	63.5126	3.73604	17	336.529	23.8571	312.672	18.3925	17	271.588	14.4286	257.16	15.127	12	66.6667	18.2857	48.381	4.03175	17	123.824	8.42857	115.395	6.78794	15	48.3333	12.875	35.4583	2.36389	12	85.6667	19.7143	65.9524	5.49603	18	324	12	312	17.3333	14	178.429	10	168.429	12.0306
20	68.65	43	25.65	1.2825	17	73.4706	11.4286	62.042	3.64953	20	344.55	23.8571	320.693	16.0346	16	265.375	14.4286	250.946	15.6842	13	62.2308	18.2857	43.9451	3.38039	20	126.55	8.42857	118.121	5.90607	16	52.4375	12.875	39.5625	2.47266	15	97.7333	19.7143	78.019	5.20127	20	332.2	12	320.2	16.01	15	174	10	164	10.9333
20	73.05	43	30.05	1.5025	18	72.5	11.4286	61.0714	3.39286	20	339.05	23.8571	315.193	15.7596	19	286.105	14.4286	271.677	14.2988	15	64.2667	18.2857	45.981	3.0654	19	126.842	8.42857	118.414	6.23229	16	52.4375	12.875	39.5625	2.47266	14	94.9286	19.7143	75.2143	5.37245	20	334.7	12	322.7	16.135	10	183.6	10	173.6	17.36
18	67.6667	43	24.6667	1.37037	16	75.5625	11.4286	64.1339	4.00837	19	341.368	23.8571	317.511	16.7111	20	310.9	14.4286	296.471	14.8236	14	67.2143	18.2857	48.9286	3.4949	19	127	8.42857	118.571	6.2406	16	52.4375	12.875	39.5625	2.47266	13	86.4615	19.7143	66.7473	5.1344	19	325.211	12	313.211	16.4848	11	173.091	10	163.091	14.8264
18	64.1111	43	21.1111	1.17284	16	75.4375	11.4286	64.0089	4.00056	19	342.158	23.8571	318.301	16.7527	20	305.9	14.4286	291.471	14.5736	14	64.5	18.2857	46.2143	3.30102	18	122.389	8.42857	113.96	6.33113	18	50.7778	12.875	37.9028	2.10571	11	88.9091	19.7143	69.1948	6.29044	20	338.95	12	326.95	16.3475	11	170.545	10	160.545	14.595
18	66.7222	43	23.7222	1.3179	17	71.2353	11.4286	59.8067	3.51804	20	354.3	23.8571	330.443	16.5221	20	289.95	14.4286	275.521	13.7761	14	70.1429	18.2857	51.8571	3.70408	17	121.941	8.42857	113.513	6.67721	19	51.2105	12.875	38.3355	2.01766	11	89.4545	19.7143	69.7403	6.34002	20	337.95	12	325.95	16.2975	11	179.455	10	169.455	15.405
17	66.5294	43	23.5294	1.38408	18	70.9444	11.4286	59.5159	3.30644	20	337.55	23.8571	313.693	15.6846	20	291	14.4286	276.571	13.8286	14	70.1429	18.2857	51.8571	3.70408	18	122.778	8.42857	114.349	6.35273	18	53.6667	12.875	40.7917	2.2662	11	91.4545	19.7143	71.7403	6.52184	20	330.2	12	318.2	15.91	10	184.7	10	174.7	17.47
19	70.4211	43	27.4211	1.44321	15	78	11.4286	66.5714	4.4381	20	354.05	23.8571	330.193	16.5096	20	311.4	14.4286	296.971	14.8486	16	67.5	18.2857	49.2143	3.07589	19	124.053	8.42857	115.624	6.08548	20	51.15	12.875	38.275	1.91375	12	85.8333	19.7143	66.119	5.50992	14	332.429	12	320.429	22.8878	12	165.75	10	155.75	12.9792
20	76.15	43	33.15	1.6575	14	77.2143	11.4286	65.7857	4.69898	18	322.556	23.8571	298.698	16.5944	19	296.474	14.4286	282.045	14.8445	17	69.2353	18.2857	50.9496	2.99703	20	129.75	8.42857	121.321	6.06607	20	55.45	12.875	42.575	2.12875	13	88.9231	19.7143	69.2088	5.32375	15	333.6	12	321.6	21.44	12	158.5	10	148.5	12.375
20	74.1053	43	31.1053	1.55526	13	81.2308	11.4286	69.8022	5.3694	19	326.632	23.8571	302.774	15.9355	18	288.222	14.4286	273.794	15.2108	17	69.2941	18.2857	51.0084	3.00049	20	129.65	8.42857	121.221	6.06107	20	51.25	12.875	38.375	1.91875	15	97.2667	19.7143	77.5524	5.17016	12	278.333	12	266.333	22.1944	13	160.462	10	150.462	11.574
20	75.4	43	32.4	1.62	12	85.1667	11.4286	73.7381	6.14484	17	323.824	23.8571	299.966	17.6451	19	280.316	14.4286	265.887	13.9941	18	65.3889	18.2857	47.1032	2.61684	20	128.8	8.42857	120.371	6.01857	20	53.65	12.875	40.775	2.03875	16	105.125	19.7143	85.4107	5.33817	11	293.545	12	281.545	25.595	13	162.846	10	152.846	11.7574
18	71.8333	43	28.8333	1.60185	13	69.2308	11.4286	57.8022	4.44632	15	314.667	23.8571	290.81	19.3873	19	282.526	14.4286	268.098	14.1104	18	64.8333	18.2857	46.5476	2.58598	20	132.25	8.42857	123.821	6.19107	20	52.75	12.875	39.875	1.99375	16	107.062	19.7143	87.3482	5.45926	11	277.182	12	265.182	24.1074	15	168.8	10	158.8	10.5867
17	66.5882	43	23.5882	1.38754	12	71.75	11.4286	60.3214	5.02679	17	315	23.8571	291.143	17.1261	17	283.118	14.4286	268.689	15.8052	18	73.3889	18.2857	55.1032	3.06129	18	127.056	8.42857	118.627	6.59039	18	53.1111	12.875	40.2361	2.23534	16	106.812	19.7143	87.0982	5.44364	10	301.4	12	289.4	28.94	16	175.75	10	165.75	10.3594
13	57.0769	43	14.0769	1.08284	10	49.8	11.4286	38.3714	3.83714	17	308.471	23.8571	284.613	16.742	17	282.235	14.4286	267.807	15.7533	20	69.7	18.2857	51.4143	2.57071	11	122.909	8.42857	114.481	10.4073	19	51.8947	12.875	39.0197	2.05367	16	108.188	19.7143	88.4732	5.52958	9	279.889	12	267.889	29.7654	16	174.5	10	164.5	10.2812
13	57.6154	43	14.6154	1.12426	8	57.5	11.4286	46.0714	5.75893	16	305.688	23.8571	281.83	17.6144	18	276	14.4286	261.571	14.5317	20	71.15	18.2857	52.8643	2.64321	10	131.2	8.42857	122.771	12.2771	19	51.5263	12.875	38.6513	2.03428	17	106.882	19.7143	87.1681	5.12753	10	290.9	12	278.9	27.89	17	167.941	10	157.941	9.29066
10	51.6	43	8.6	0.86	10	70.5	11.4286	59.0714	5.90714	16	314.125	23.8571	290.268	18.1417	18	279.444	14.4286	265.016	14.7231	20	68.85	18.2857	50.5643	2.52821	11	121.182	8.42857	112.753	10.2503	18	52.1667	12.875	39.2917	2.18287	20	114.75	19.7143	95.0357	4.75179	10	279.9	12	267.9	26.79	17	171.059	10	161.059	9.47405
11	65.1818	43	22.1818	2.01653	10	67	11.4286	55.5714	5.55714	16	301.188	23.8571	277.33	17.3331	15	273.867	14.4286	259.438	17.2959	20	66.3	18.2857	48.0143	2.40071	12	116.25	8.42857	107.821	8.98512	16	49.4375	12.875	36.5625	2.28516	20	116.05	19.7143	96.3357	4.81679	8	248	12	236	29.5	17	167.824	10	157.824	9.28374
14	56.2143	43	13.2143	0.943878	9	54.3333	11.4286	42.9048	4.7672	14	287.071	23.8571	263.214	18.801	13	271.308	14.4286	256.879	19.7599	20	66.55	18.2857	48.2643	2.41321	10	128.7	8.42857	120.271	12.0271	16	49.1875	12.875	36.3125	2.26953	20	115.85	19.7143	96.1357	4.80679	8	231.25	12	219.25	27.4062	16	173	10	163	10.1875
15	55.8667	43	12.8667	0.857778	9	54.2222	11.4286	42.7937	4.75485	13	299.615	23.8571	275.758	21.2122	13	273.231	14.4286	258.802	19.9079	19	67.6316	18.2857	49.3459	2.59715	10	125.3	8.42857	116.871	11.6871	15	52.4	12.875	39.525	2.635	20	111.1	19.7143	91.3857	4.56929	8	239.625	12	227.625	28.4531	18	163.944	10	153.944	8.55247
13	50.5385	43	7.53846	0.579882	7	65.5714	11.4286	54.1429	7.73469	14	308.357	23.8571	284.5	20.3214	14	264	14.4286	249.571	17.8265	18	68.9444	18.2857	50.6587	2.81437	9	126.556	8.42857	118.127	13.1252	16	49.1875	12.875	36.3125	2.26953	20	113.85	19.7143	94.1357	4.70679	7	226.714	12	214.714	30.6735	18	166.556	10	156.556	8.69753
12	49.5833	43	6.58333	0.548611	7	54.5714	11.4286	43.1429	6.16327	14	293.429	23.8571	269.571	19.2551	15	256.8	14.4286	242.371	16.1581	17	70.7647	18.2857	52.479	3.087	7	120.571	8.42857	112.143	16.0204	15	48.3333	12.875	35.4583	2.36389	18	107.722	19.7143	88.0079	4.88933	7	222.571	12	210.571	30.0816	19	165.737	10	155.737	8.19668
13	50.4615	43	7.46154	0.573964	8	52.625	11.4286	41.1964	5.14955	15	308.667	23.8571	284.81	18.9873	14	263.071	14.4286	248.643	17.7602	16	68.875	18.2857	50.5893	3.16183	9	114.667	8.42857	106.238	11.8042	15	48.4667	12.875	35.5917	2.37278	17	109.941	19.7143	90.2269	5.30746	5	239.2	12	227.2	45.44	19	165.895	10	155.895	8.20499
11	57	43	14	1.27273	6	63.5	11.4286	52.0714	8.67857	12	276.667	23.8571	252.81	21.0675	13	271.538	14.4286	257.11	19.7777	16	66.4375	18.2857	48.1518	3.00949	3	91	8.42857	82.5714	27.5238	15	48.3333	12.875	35.4583	2.36389	17	107.059	19.7143	87.3445	5.13791	5	213.6	12	201.6	40.32	20	165.1	10	155.1	7.755
12	54	43	11	0.916667	7	57.8571	11.4286	46.4286	6.63265	13	270.769	23.8571	246.912	18.9932	11	226.727	14.4286	212.299	19.2999	16	66.625	18.2857	48.3393	3.02121	5	100.8	8.42857	92.3714	18.4743	14	49.5	12.875	36.625	2.61607	18	107.944	19.7143	88.2302	4.90168	5	219.8	12	207.8	41.56	20	167	10	157	7.85
9	41.8889	43	-1.11111	-0.123457	5	59.8	11.4286	48.3714	9.67429	12	269.583	23.8571	245.726	20.4772	10	248.8	14.4286	234.371	23.4371	15	66.5333	18.2857	48.2476	3.21651	5	113.8	8.42857	105.371	21.0743	13	52.8462	12.875	39.9712	3.0747	18	109.167	19.7143	89.4524	4.96958	7	213.143	12	201.143	28.7347	20	163.45	10	153.45	7.6725
9	41.6667	43	-1.33333	-0.148148	5	61.6	11.4286	50.1714	10.0343	11	284.818	23.8571	260.961	23.7237	11	242.545	14.4286	228.117	20.7379	13	65.9231	18.2857	47.6374	3.66441	1	1	8.42857	-7.42857	-7.42857	12	56.0833	12.875	43.2083	3.60069	13	88.5385	19.7143	68.8242	5.29417	6	232.667	12	220.667	36.7778	20	159.95	10	149.95	7.4975
8	46.75	43	3.75	0.46875	5	62.2	11.4286	50.7714	10.1543	12	270	23.8571	246.143	20.5119	9	210.222	14.4286	195.794	21.7549	11	59.8182	18.2857	41.5325	3.77568	3	58	8.42857	49.5714	16.5238	11	60.8182	12.875	47.9432	4.35847	10	86.7	19.7143	66.9857	6.69857	6	240.167	12	228.167	38.0278	20	159.55	10	149.55	7.4775
9	45.7778	43	2.77778	0.308642	6	54.1667	11.4286	42.7381	7.12302	11	282.818	23.8571	258.961	23.5419	9	197.667	14.4286	183.238	20.3598	11	63.3636	18.2857	45.0779	4.09799	2	9	8.42857	0.571429	0.285714	12	55.8333	12.875	42.9583	3.57986	10	86	19.7143	66.2857	6.62857	4	194.5	12	182.5	45.625	19	159.105	10	149.105	7.84765
7	48.5714	43	5.57143	0.795918	1	114	11.4286	102.571	102.571	11	272.182	23.8571	248.325	22.575	7	223.857	14.4286	209.429	29.9184	11	60.3636	18.2857	42.0779	3.82527						12	56	12.875	43.125	3.59375	2	104.5	19.7143	84.7857	42.3929	4	224.25	12	212.25	53.0625	18	163.722	10	153.722	8.54012
7	47.7143	43	4.71429	0.673469	2	61	11.4286	49.5714	24.7857	10	261.4	23.8571	237.543	23.7543	7	213	14.4286	198.571	28.3673	12	59.3333	18.2857	41.0476	3.42063						11	64.0909	12.875	51.2159	4.65599						4	226.25	12	214.25	53.5625	9	193.444	10	183.444	20.3827
7	47	43	4	0.571429	3	66.6667	11.4286	55.2381	18.4127	10	257.9	23.8571	234.043	23.4043	5	226.8	14.4286	212.371	42.4743	12	60.1667	18.2857	41.881	3.49008						11	64.0909	12.875	51.2159	4.65599						4	213	12	201	50.25	8	202.125	10	192.125	24.0156
7	47.5714	43	4.57143	0.653061	3	65.3333	11.4286	53.9048	17.9683	8	237.375	23.8571	213.518	26.6897	5	224	14.4286	209.571	41.9143	9	49.3333	18.2857	31.0476	3.44974						11	64.0909	12.875	51.2159	4.65599						3	178.333	12	166.333	55.4444	6	208.833	10	198.833	33.1389
6	46.1667	43	3.16667	0.527778	4	57.5	11.4286	46.0714	11.5179	7	196.857	23.8571	173	24.7143	5	218.6	14.4286	204.171	40.8343	6	58	18.2857	39.7143	6.61905						11	65.2727	12.875	52.3977	4.76343						3	209.667	12	197.667	65.8889	4	254.25	10	244.25	61.0625
6	44.3333	43	1.33333	0.222222	4	57.5	11.4286	46.0714	11.5179	7	252.429	23.8571	228.571	32.6531	5	220.8	14.4286	206.371	41.2743	5	59.8	18.2857	41.5143	8.30286						8	68.125	12.875	55.25	6.90625						2	27.5	12	15.5	7.75	3	283	10	273	91
6	44.1667	43	1.16667	0.194444	4	57.5	11.4286	46.0714	11.5179	8	217.125	23.8571	193.268	24.1585	4	182.5	14.4286	168.071	42.0179	8	52.375	18.2857	34.0893	4.26116						8	64.25	12.875	51.375	6.42188						3	170.333	12	158.333	52.7778	2	224.5	10	214.5	107.25
6	36.8333	43	-6.16667	-1.02778	3	76.3333	11.4286	64.9048	21.6349	8	211	23.8571	187.143	23.3929	4	210.75	14.4286	196.321	49.0804	9	46.6667	18.2857	28.381	3.15344						8	65.25	12.875	52.375	6.54688						2	174.5	12	162.5	81.25	3	133.333	10	123.333	41.1111
4	28.25	43	-14.75	-3.6875	1	8	11.4286	-3.42857	-3.42857	9	230.889	23.8571	207.032	23.0035	3	141.333	14.4286	126.905	42.3016	8	51.75	18.2857	33.4643	4.18304						7	68	12.875	55.125	7.875						1	0	12	-12	-12
4	28.25	43	-14.75	-3.6875						9	231.667	23.8571	207.81	23.0899	3	198	14.4286	183.571	61.1905	8	51.375	18.2857	33.0893	4.13616						5	66.8	12.875	53.925	10.785
2	19.5	43	-23.5	-11.75						7	223.143	23.8571	199.286	28.4694	2	36	14.4286	21.5714	10.7857	7	56.4286	18.2857	38.1429	5.44898						5	58.8	12.875	45.925	9.185
1	1	43	-42	-42						1	6	23.8571	-17.8571	-17.8571	2	96.5	14.4286	82.0714	41.0357	6	59	18.2857	40.7143	6.78571						7	55.4286	12.875	42.5536	6.07908
1	1	43	-42	-42						1	50	23.8571	26.1429	26.1429	1	4	14.4286	-10.4286	-10.4286											7	55.4286	12.875	42.5536	6.07908
																														6	54.3333	12.875	41.4583	6.90972
																														5	54.4	12.875	41.525	8.305
[truncated: 20 more columns]

## Sheet: RCO
qIs56[Plag-2::GFP]; daf-7(e1372)	1	2	3	4	5	6	7	8	9	10	11	12	13	14	15	16	17	18	19	20	21	22	23	24	25	26	27	28	29	30	31	32	33	34	35	36	37	38	39	40	41	42	43	44	45	46	47	48	49
1	0	0	0	0	0	0	0	0	0	0	0	0	0	0	0	0	0	0	0	0	0	0	0	0	0	0	0	0	0	0	0	0	0	0	0	0	0	0	0	0	0	0	0	0	0	0	0	0	0
2	10	30	-7	74	74	74	74	74	74	74	74	74	74	74	74	74	74	74	74	74	74	74	74	74	74	74	74	74	74	74	74	74	74	74	74	74	74	74	74	74	74	74	74	74	74	74	74	74	74
3	-18	-38	-1	-65	-65	-71	-74	-71	-60	-60	-60	-60	-60	-60	-60	-60	-60	-60	-60	-60	-60	-60	-60	-60	-60	-60	-60	-60	-60	-60	-60	-60	-60	-60	-60	-60	-60	-60	-60	-60	-60	-60	-60	-60	-60	-60	-60	-60	-60
4	0	0	0	-16	-16	-11	-8	-11	4	4	4	4	4	4	4	4	4	4	4	4	4	4	4	4	4	4	4	4	4	4	4	4	4	4	4	4	4	4	4	4	4	4	4	4	4	4	4	4	4
5	0	0	0	-1	-1	0	0	0	-26	-26	-26	100	100	100	100	100	100	100	100	100	100	100	100	100	100	100	100	100	100	100	100	100	100	100	100	100	100	100	100	100	100	100	100	100	100	100	100	100	100
6	0	0	0	0	0	0	0	0	0	0	0	-62	-62	-62	-62	-62	-62	-62	-62	-62	-62	-62	-62	-62	-62	-62	-62	-62	-62	-62	-62	-62	-62	-62	-62	-62	-62	-62	-62	-62	-62	-62	-62	-62	-62	-62	-62	-62	-62
7	0	0	0	0	0	0	0	0	0	0	0	-38	-38	-38	-38	-38	-38	-38	-38	-38	-38	-38	-38	-38	-38	-38	-38	-38	-38	-38	-38	-38	-38	-38	-38	-38	-38	-38	-38	-38	-38	-38	-38	-38	-38	-38	-38	-38	-38
8	0	0	0	0	0	0	0	0	0	0	0	-26	-26	-26	-6	-6	-6	-6	-6	-6	-6	-6	-6	-6	-6	-6	-6	-6	-6	-6	-6	-6	-6	-6	-6	-6	-6	-6	-6	-6	-6	-6	-6	-6	-6	-6	-6	-6	-6
9	0	0	0	0	0	0	0	0	0	0	0	0	0	0	155	117	117	117	117	117	117	117	117	117	117	117	117	117	117	117	117	117	117	117	117	117	117	117	117	117	117	117	117	117	117	-20	-20	-20	18
10	0	0	0	0	0	0	0	0	0	0	0	0	0	0	-175	-122	-122	-122	-122	-122	-122	-122	-122	-122	-122	-122	-122	-122	-122	-122	-122	-122	-122	-122	-122	-122	-132	-103	-103	-103	-103	-103	-103	-103	-103	3	1	0	-38
11	0	0	0	0	0	0	0	0	0	0	0	0	0	0	0	80	80	80	80	80	80	80	80	80	80	80	80	80	80	80	80	80	80	80	80	80	-5	138	-32	-32	-32	-32	-32	48	64	-3	-1	0	0
12	0	0	0	0	0	0	0	0	0	0	0	0	0	0	0	25	25	25	25	25	25	25	25	25	25	25	25	25	25	25	25	25	25	25	25	25	0	-172	93	93	93	46	106	-82	-93	0	0	0	0
13	0	0	0	0	0	0	0	0	0	0	0	0	0	0	0	-114	-114	-114	-114	-114	-114	-114	-114	-114	-114	-114	-114	-114	-114	-114	-114	-114	-114	-114	-119	-112	0	0	-80	-80	-80	-48	-107	0	-5	0	0	0	0
14	0	0	0	0	0	0	0	0	0	0	0	0	0	0	0	279	279	279	279	279	279	279	279	279	279	279	279	279	279	279	279	279	279	279	-1	-8	0	0	115	160	-15	0	-1	0	0	0	0	0	0
15	0	0	0	0	0	0	0	0	0	0	0	0	0	0	0	-280	-285	-249	-249	-249	-250	-250	-250	-250	-250	-250	-250	-250	-250	-250	-250	-250	-250	-250	0	0	0	0	-130	-169	0	0	0	0	0	0	0	0	0
16	0	0	0	0	0	0	0	0	0	0	0	0	0	0	0	-5	0	-36	-36	-36	12	12	12	12	12	12	12	18	18	18	18	18	18	18	0	0	0	0	0	-6	0	0	0	0	0	0	0	0	0
17	0	0	0	0	0	0	0	0	0	0	0	0	0	0	0	0	0	0	0	0	-41	-8	-8	-8	-8	-8	-8	-42	-35	-35	-35	-35	-35	-41	0	0	0	0	0	0	0	0	0	0	0	0	0	0	0
18	0	0	0	0	0	0	0	0	0	0	0	0	0	0	0	0	0	0	0	0	-6	59	59	59	26	-38	9	-11	137	137	137	137	137	-12	0	0	0	0	0	0	0	0	0	0	0	0	0	0	0
19	0	0	0	0	0	0	0	0	0	0	0	0	0	0	0	0	0	0	0	0	0	-98	-3	-3	-65	-1	-48	0	-110	-40	-40	-40	-155	0	0	0	0	0	0	0	0	0	0	0	0	0	0	0	0
20	0	0	0	0	0	0	0	0	0	0	0	0	0	0	0	0	0	0	0	0	0	0	-68	20	0	0	0	0	-45	0	-115	-15	0	0	0	0	0	0	0	0	0	0	0	0	0	0	0	0	0
Genealogy Length	2	2	2	4	4	3	3	3	4	4	4	7	7	7	9	15	14	15	15	15	17	18	19	19	18	18	18	17	19	19	19	19	18	17	13	13	10	11	14	15	13	12	13	11	12	9	9	8	9
Total RCO	-8	-8	-8	-8	-8	-8	-8	-8	-8	-8	-8	-8	-8	-8	-8	-8	-8	-8	-8	-8	-8	-8	19	107	-8	-8	-8	-8	-8	107	-8	92	-8	-8	-8	-8	-8	-8	-8	-8	-8	-8	-8	-8	-8	-8	-8	-8	-8
Average RCO	-4	-4	-4	-2	-2	-2.66667	-2.66667	-2.66667	-2	-2	-2	-1.14286	-1.14286	-1.14286	-0.888889	-0.533333	-0.571429	-0.533333	-0.533333	-0.533333	-0.470588	-0.444444	0.95	5.35	-0.444444	-0.444444	-0.444444	-0.470588	-0.421053	5.35	-0.421053	4.6	-0.444444	-0.470588	-0.615385	-0.615385	-0.8	-0.727273	-0.571429	-0.533333	-0.615385	-0.666667	-0.615385	-0.727273	-0.666667	-0.888889	-0.888889	-1	-0.888889
qIs56[Plag-2::GFP]; daf-9(rh50)	1	2	3	4	5	6	7	8	9	10	11	12	13	14	15	16	17	18	19	20	21	22	23	24	25	26	27	28	29	30	31	32	33	34	35	36	37	38	39	40	41	42	43	44	45	46	47	48	49
1	0	0	0	0	0	0	0	0	0	0	0	0	0	0	0	0	0	0	0	0	0	0	0	0	0	0	0	0	0	0	0	0	0	0	0	0	0	0	0	0	0	0	0	0	0	0	0	0	0
2	-18	-79	-61	-61	-61	-61	-61	-61	-61	-61	-61	-61	-61	-61	-61	-61	-61	-61	-61	-61	-61	-61	-61	-61	-61	-61	-61	-61	-61	-61	-61	-61	-61	-61	-61	-61	-61	-61	-61	-61	-61	-61	-61	-61	-61	-61	-61	-61	-61
3	0	-35	-53	-28	-28	-28	-28	-28	-28	-28	-28	-28	-28	-28	-28	-28	-28	-28	-28	-28	-28	-28	-28	-28	-28	-28	-28	-28	-28	-28	-28	-28	-28	-28	-28	-28	-28	-28	-28	-28	-28	-28	-28	-28	-28	-28	-28	-28	-28
4	0	0	0	60	60	60	60	60	60	60	60	60	60	60	60	60	60	60	60	60	60	60	60	60	60	60	60	60	60	60	60	60	60	60	60	60	60	60	60	60	60	60	60	60	60	60	60	60	60
5	0	0	0	-10	-10	-10	-10	-10	-10	-10	-10	-10	-10	-10	-10	-10	-10	-10	-10	-10	-10	-10	-10	-10	-10	-10	-10	-10	-10	-10	-10	-10	-10	-10	-10	-10	-10	-10	-10	-10	-10	-10	-10	-10	-10	-63	-54	-51	-42
6	0	0	0	-75	-71	-74	-46	-46	-46	-46	-46	-46	-46	-46	-46	-46	-46	-46	-46	-46	-46	-46	-46	-46	-46	-46	-46	-46	-46	-46	-46	-46	-46	-46	-46	-46	-46	-46	-46	-46	-46	-46	-46	-46	-46	-22	-31	-34	-38
7	0	0	0	0	-4	-1	49	49	49	49	49	49	49	49	49	49	49	49	49	49	49	49	49	49	49	49	49	49	49	49	49	49	49	49	49	49	49	49	49	49	49	-28	7	-29	-5	0	0	0	-5
8	0	0	0	0	0	0	-53	-53	-53	-53	-53	-53	-53	-53	-53	-53	-53	-53	-53	-53	-53	-53	-53	-53	-53	-53	-53	-53	-53	-53	-53	-53	-53	-53	-53	-77	-50	-50	-50	-50	-78	-1	-32	0	-24	0	0	0	0
9	0	0	0	0	0	0	-24	-13	-13	-13	-13	-13	-13	-13	-13	-13	-13	-13	-13	-13	-13	-13	-13	-13	-13	-13	-13	-13	-13	-13	-13	-13	-13	-13	-13	-1	-20	-20	-26	-27	0	0	-4	0	0	0	0	0	0
10	0	0	0	0	0	0	-1	443	443	443	443	443	443	443	443	443	443	443	443	443	443	443	443	443	443	443	443	443	443	443	443	443	283	283	-10	0	202	167	-2	-1	0	0	0	0	0	0	0	0	0
11	0	0	0	0	0	0	0	-422	-422	-422	-454	-434	-401	-401	-401	-401	-401	-401	-401	-401	-401	-401	-401	-401	-401	-401	-401	-401	-401	-401	-401	-401	-233	-233	-2	0	-210	-175	0	0	0	0	0	0	0	0	0	0	0
12	0	0	0	0	0	0	0	12	12	12	-1	-21	-20	-20	-20	-20	-20	-20	-20	-20	-20	-20	-20	-20	-20	-20	-20	-20	-20	-20	-20	-37	-34	-54	0	0	0	0	0	0	0	0	0	0	0	0	0	0	0
13	0	0	0	0	0	0	0	-23	-23	-27	0	0	-2	-2	-2	-2	-2	-2	-2	-2	-2	-2	-2	-2	-2	-2	-2	-2	-2	-2	-17	-17	-9	-8	0	0	0	0	0	0	0	0	0	0	0	0	0	0	0
14	0	0	0	0	0	0	0	50	50	-18	0	0	4	-2	63	63	63	63	63	63	63	63	63	63	63	63	63	63	63	-22	-17	0	-19	0	0	0	0	0	0	0	0	0	0	0	0	0	0	0	0
15	0	0	0	0	0	0	0	-67	-57	0	0	0	-36	-30	-63	-63	-63	-63	-63	-63	-63	-63	-63	-63	-63	-63	-79	-79	-91	-10	0	0	0	0	0	0	0	0	0	0	0	0	0	0	0	0	0	0	0
16	0	0	0	0	0	0	0	-5	-3	0	0	0	0	0	-11	-11	-11	-11	-11	-11	-11	-11	-11	-11	-21	-23	1	1	-4	0	0	0	0	0	0	0	0	0	0	0	0	0	0	0	0	0	0	0	0
17	0	0	0	0	0	0	0	0	-12	0	0	0	0	0	34	34	34	34	34	34	34	34	9	16	-11	-9	-5	19	0	0	0	0	0	0	0	0	0	0	0	0	0	0	0	0	0	0	0	0	0
18	0	0	0	0	0	0	0	0	0	0	0	0	0	0	5	5	15	15	15	15	15	-55	-30	12	0	0	-12	6	0	0	0	0	0	0	0	0	0	0	0	0	0	0	0	0	0	0	0	0	0
19	0	0	0	0	0	0	0	0	0	0	0	0	0	0	-57	-45	-42	-42	-42	-54	-62	0	0	-49	0	0	0	-42	0	0	0	0	0	0	0	0	0	0	0	0	0	0	0	0	0	0	0	0	0
20	0	0	0	0	0	0	0	0	0	0	0	0	0	0	-3	-2	0	-5	-24	-6	-8	0	0	0	0	0	0	0	0	0	0	0	0	0	0	0	0	0	0	0	0	0	0	0	0	0	0	0	0
Genealogy Length	1	2	2	5	6	6	9	15	16	13	11	11	14	14	19	19	19	19	19	19	19	17	17	18	16	16	17	18	15	14	13	12	13	12	10	8	10	10	9	9	7	7	8	6	7	5	5	5	6
Total RCO	-18	-114	-114	-114	-114	-114	-114	-114	-114	-114	-114	-114	-114	-114	-114	-101	-86	-91	-110	-104	-114	-114	-114	-114	-114	-114	-114	-114	-114	-114	-114	-114	-114	-114	-114	-114	-114	-114	-114	-114	-114	-114	-114	-114	-114	-114	-114	-114	-114
Average RCO	-18	-57	-57	-22.8	-19	-19	-12.6667	-7.6	-7.125	-8.76923	-10.3636	-10.3636	-8.14286	-8.14286	-6	-5.05	-4.3	-4.55	-5.5	-5.2	-6	-6.70588	-6.70588	-6.33333	-7.125	-7.125	-6.70588	-6.33333	-7.6	-8.14286	-8.76923	-9.5	-8.76923	-9.5	-11.4	-14.25	-11.4	-11.4	-12.6667	-12.6667	-16.2857	-16.2857	-14.25	-19	-16.2857	-22.8	-22.8	-22.8	-19
N2	1	2	3	4	5	6	7	8	9	10	11	12	13	14	15	16	17	18	19	20	21	22	23	24	25	26	27	28	29	30	31	32	33	34	35	36	37	38	39	40	41	42	43	44	45	46	47	48	49
1	0	0	0	0	0	0	0	0	0	0	0	0	0	0	0	0	0	0	0	0	0	0	0	0	0	0	0	0	0	0	0	0	0	0	0	0	0	0	0	0	0	0	0	0	0	0	0	0	0
2	-16	-20	46	46	-6	43	43	43	43	43	43	43	43	43	43	43	43	43	43	43	43	43	43	43	43	43	43	43	43	43	43	43	43	43	43	43	43	43	43	43	43	43	43	43	43	43	43	43	43
3	-6	-2	3	-68	-16	133	133	130	130	120	120	120	120	120	120	120	120	120	120	120	120	120	120	120	120	120	120	120	120	120	120	120	120	120	120	120	120	120	120	120	120	120	120	120	120	120	120	120	120
4	0	0	-71	0	0	62	75	125	145	205	205	205	205	205	205	205	205	205	205	205	205	205	205	205	205	205	205	205	205	205	205	205	205	205	205	205	205	205	205	205	205	205	205	205	205	205	205	205	205
5	0	0	0	0	0	-260	-273	-320	-340	-223	-273	-291	-210	-45	-45	-45	-45	-45	-45	-45	-45	-45	-45	-45	-45	-45	-45	-45	-45	-45	-45	-45	-45	-45	-45	-45	-45	-45	-45	-45	-45	-45	-45	-45	-45	-45	-45	-45	-45
6	0	0	0	0	0	0	0	0	0	-167	-117	-99	-65	-275	-337	-235	-70	-70	-70	-70	-70	-70	-70	-70	-70	-70	-70	-70	-70	-70	-70	-70	-70	-70	-70	-70	-70	-70	-70	-70	-70	-70	-70	-70	-70	-70	-70	-70	-70
7	0	0	0	0	0	0	0	0	0	0	0	0	-115	-70	-8	-110	180	180	180	180	180	180	180	180	180	180	180	180	180	180	180	180	180	180	180	180	180	180	180	180	180	180	180	180	180	180	180	180	180
8	0	0	0	0	0	0	0	0	0	0	0	0	0	0	0	0	20	20	20	20	20	20	20	20	20	20	20	20	20	20	20	20	20	20	20	20	20	20	20	20	20	20	20	20	20	20	20	20	20
9	0	0	0	0	0	0	0	0	0	0	0	0	0	0	0	0	-320	-360	-261	-261	-261	-261	-261	-261	-261	-261	-261	-261	-261	-261	-261	-261	-261	-261	-261	-261	-261	-261	-261	-261	-261	-261	-261	-261	-261	-261	-261	-261	-261
10	0	0	0	0	0	0	0	0	0	0	0	0	0	0	0	0	-124	-115	61	286	286	286	286	286	286	286	286	286	286	286	286	286	286	286	286	286	286	286	286	286	286	286	286	286	286	286	286	286	286
11	0	0	0	0	0	0	0	0	0	0	0	0	0	0	0	0	-31	0	-275	-306	-306	-306	-306	-306	-306	-306	-306	-306	-306	-306	-306	-306	-306	-306	-306	-306	-306	-306	-306	-306	-306	-306	-306	-306	-306	-306	-293	-205	-315
12	0	0	0	0	0	0	0	0	0	0	0	0	0	0	0	0	0	0	0	226	226	226	226	226	226	226	226	226	226	226	226	226	226	226	226	226	226	226	226	226	226	226	226	6	96	-79	-207	-276	-185
13	0	0	0	0	0	0	0	0	0	0	0	0	0	0	0	0	0	0	0	-85	-5	-5	-5	-5	-5	-5	-5	-5	-5	-5	-5	-5	-5	-5	-5	-5	-5	-5	-5	-65	120	120	120	-200	-180	-115	0	-19	0
14	0	0	0	0	0	0	0	0	0	0	0	0	0	0	0	0	0	0	0	-335	10	10	10	10	10	10	10	10	10	10	10	10	10	10	10	10	10	10	-351	-355	-303	-512	-255	0	-110	0	0	0	0
15	0	0	0	0	0	0	0	0	0	0	0	0	0	0	0	0	0	0	0	0	-45	-45	-45	-45	-45	-45	-45	-45	-45	-45	-45	-45	-85	-35	-35	-35	5	5	-64	0	-237	-28	-20	0	0	0	0	0	0
16	0	0	0	0	0	0	0	0	0	0	0	0	0	0	0	0	0	0	0	0	95	95	95	95	95	95	95	95	95	95	95	95	-340	-40	-40	-269	-214	-421	0	0	0	0	-265	0	0	0	0	0	0
17	0	0	0	0	0	0	0	0	0	0	0	0	0	0	0	0	0	0	0	0	-225	11	11	11	11	11	11	11	11	11	11	-205	0	-115	-226	-121	-216	-9	0	0	0	0	0	0	0	0	0	0	0
18	0	0	0	0	0	0	0	0	0	0	0	0	0	0	0	0	0	0	0	0	-250	-486	-86	-86	4	4	4	4	4	-401	-86	-270	0	-235	-124	0	0	0	0	0	0	0	0	0	0	0	0	0	0
19	0	0	0	0	0	0	0	0	0	0	0	0	0	0	0	0	0	0	0	0	0	0	-35	-35	-215	-200	-120	-120	-120	-85	-315	0	0	0	0	0	0	0	0	0	0	0	0	0	0	0	0	0	0
20	0	0	0	0	0	0	0	0	0	0	0	0	0	0	0	0	0	0	0	0	0	0	40	-70	-275	-290	135	-200	130	0	-85	0	0	0	0	0	0	0	0	0	0	0	0	0	0	0	0	0	0
Genealogy Length	2	2	3	2	2	4	4	4	4	5	5	5	6	6	6	6	10	9	10	13	17	17	20	20	19	19	19	19	19	18	19	17	15	17	17	16	16	16	14	13	14	14	15	12	13	12	11	12	11
Total RCO	-22	-22	-22	-22	-22	-22	-22	-22	-22	-22	-22	-22	-22	-22	-22	-22	-22	-22	-22	-22	-22	-22	383	273	-22	-22	483	148	478	-22	-22	-22	-22	-22	-22	-22	-22	-22	-22	-22	-22	-22	-22	-22	-22	-22	-22	-22	-22
Average RCO	-11	-11	-7.33333	-11	-11	-5.5	-5.5	-5.5	-5.5	-4.4	-4.4	-4.4	-3.66667	-3.66667	-3.66667	-3.66667	-2.2	-2.44444	-2.2	-1.69231	-1.29412	-1.29412	19.15	13.65	-1.15789	-1.15789	24.15	7.4	23.9	-1.22222	-1.15789	-1.29412	-1.46667	-1.29412	-1.29412	-1.375	-1.375	-1.375	-1.57143	-1.69231	-1.57143	-1.57143	-1.46667	-1.83333	-1.69231	-1.83333	-2	-1.83333	-2
qIs56[Plag-2::GFP]; aak-1(tm1944)	1	2	3	4	5	6	7	8	9	10	11	12	13	14	15	16	17	18	19	20	21	22	23	24	25	26	27	28	29	30	31	32	33	34	35	36	37	38	39	40	41	42	43	44	45	46	47	48	49
1	0	0	0	0	0	0	0	0	0	0	0	0	0	0	0	0	0	0	0	0	0	0	0	0	0	0	0	0	0	0	0	0	0	0	0	0	0	0	0	0	0	0	0	0	0	0	0	0	0
2	0	75	169	169	169	169	169	169	169	169	169	169	169	169	169	169	169	169	169	169	169	169	169	169	169	169	169	169	169	169	169	169	169	169	169	169	169	169	169	169	169	169	169	169	169	169	169	169	169
3	-65	-140	-56	191	191	191	191	191	191	191	191	191	191	191	191	191	191	191	191	191	191	191	191	191	191	191	191	191	191	191	191	191	191	191	191	191	191	191	191	191	191	191	191	191	191	191	191	191	191
4	0	0	-178	-352	-148	-148	-148	-148	-148	-148	-148	-148	-148	-148	-148	-148	-148	-148	-148	-148	-148	-148	-148	-148	-148	-148	-148	-148	-148	-148	-148	-148	-148	-148	-148	-148	-148	-148	-148	-148	-148	-148	-148	-148	-148	-148	-148	-148	-148
5	0	0	0	-73	-2	-2	-2	-2	-2	-2	-2	-2	-2	-2	-2	-2	-2	-2	-2	-2	-2	-2	-2	-2	-2	-2	-2	-2	-2	-2	-2	-2	-2	-2	-2	-2	-2	-2	-2	-2	-2	-2	-2	-2	-2	-2	-2	-2	-2
6	0	0	0	0	-113	-113	-167	-130	-125	-125	-125	-125	-125	-125	-125	-125	-125	-125	-125	-125	-125	-125	-125	-125	-125	-125	-125	-125	-125	-125	-125	-125	-125	-125	-125	-125	-125	-125	-125	-125	-125	-125	-125	-125	-125	-125	-125	-125	-125
7	0	0	0	0	4	4	27	-145	32	32	32	32	32	32	32	32	32	32	32	32	32	32	32	32	32	32	32	32	32	32	32	32	32	32	32	32	32	32	32	32	32	32	32	32	32	32	32	32	32
8	0	0	0	0	-142	-138	-135	0	-138	-182	-42	-42	-42	-42	-42	-42	-42	-42	-42	-42	-42	-42	-42	-42	-42	-42	-42	-42	-42	-42	-42	-42	-42	-42	-42	-42	-42	-42	-42	-42	-42	-42	-42	-42	-42	-42	-42	-42	-42
9	0	0	0	0	-24	-28	0	0	-44	0	112	7	315	315	315	315	315	315	315	315	315	315	315	315	315	315	315	315	315	315	315	315	315	315	315	315	315	315	315	315	315	315	315	315	315	315	315	4	-109
10	0	0	0	0	0	0	0	0	0	0	-252	-147	-251	-362	-120	-120	-120	-120	-120	-120	-120	-120	-120	-120	-120	-120	-120	-120	-120	-120	-120	-120	-120	-120	-120	-120	-120	-120	-120	-120	-120	-120	-120	-120	-170	-170	-220	-144	-31
11	0	0	0	0	0	0	0	0	0	0	0	0	-204	-93	215	215	215	215	15	15	15	15	15	15	15	15	15	15	15	15	15	15	15	15	15	15	15	15	15	15	15	15	15	15	-279	-285	-5	0	0
12	0	0	0	0	0	0	0	0	0	0	0	0	0	0	-412	-507	-490	-549	185	185	185	185	185	185	185	185	185	185	185	185	185	185	185	185	185	185	185	185	185	185	185	185	185	185	-6	0	-230	0	0
13	0	0	0	0	0	0	0	0	0	0	0	0	0	0	-138	-43	-60	-1	-405	-405	-405	-405	-405	-405	-405	-405	-405	-405	-405	-405	-405	-405	-405	-405	-405	-405	-405	-405	-431	-406	-360	-360	-360	-428	0	0	0	0	0
14	0	0	0	0	0	0	0	0	0	0	0	0	0	0	0	0	0	0	235	235	235	235	235	235	235	235	235	235	235	235	235	235	235	235	235	235	235	235	-104	-129	-77	-6	-90	-107	0	0	0	0	0
15	0	0	0	0	0	0	0	0	0	0	0	0	0	0	0	0	0	0	-364	-237	-65	-65	-65	-65	-65	-65	-65	-65	-65	-65	-65	-65	-65	-65	-65	-65	-65	-175	0	0	-98	-84	-85	0	0	0	0	0	0
16	0	0	0	0	0	0	0	0	0	0	0	0	0	0	0	0	0	0	-1	-128	-120	-90	-272	75	75	75	75	75	75	75	75	75	75	75	30	30	30	-190	0	0	0	-85	0	0	0	0	0	0	0
17	0	0	0	0	0	0	0	0	0	0	0	0	0	0	0	0	0	0	0	0	-180	-21	-28	-60	-60	-60	-60	-60	-60	-60	-60	-60	-60	-155	-80	-30	-30	0	0	0	0	0	0	0	0	0	0	0	0
18	0	0	0	0	0	0	0	0	0	0	0	0	0	0	0	0	0	0	0	0	0	-189	0	55	55	55	55	55	55	55	-35	25	25	-220	-250	-180	-118	0	0	0	0	0	0	0	0	0	0	0	0
19	0	0	0	0	0	0	0	0	0	0	0	0	0	0	0	0	0	0	0	0	0	0	0	-212	150	150	150	150	150	-15	-280	-262	-220	0	0	-120	-182	0	0	0	0	0	0	0	0	0	0	0	0
20	0	0	0	0	0	0	0	0	0	0	0	0	0	0	0	0	0	0	0	0	0	0	0	-158	-100	-200	-519	-498	-90	-355	0	-78	-120	0	0	0	0	0	0	0	0	0	0	0	0	0	0	0	0
Genealogy Length	3	3	4	5	9	9	8	7	9	8	10	10	11	11	13	13	13	13	16	16	17	18	17	20	20	20	20	20	20	20	19	20	20	18	18	19	19	16	14	14	15	16	15	14	12	11	12	10	10
Total RCO	-65	-65	-65	-65	-65	-65	-65	-65	-65	-65	-65	-65	-65	-65	-65	-65	-65	-65	-65	-65	-65	-65	-65	-65	355	255	-64	-43	365	-65	-65	-65	-65	-65	-65	-65	-65	-65	-65	-65	-65	-65	-65	-65	-65	-65	-65	-65	-65
Average RCO	-21.6667	-21.6667	-16.25	-13	-7.22222	-7.22222	-8.125	-9.28571	-7.22222	-8.125	-6.5	-6.5	-5.90909	-5.90909	-5	-5	-5	-5	-4.0625	-4.0625	-3.82353	-3.61111	-3.82353	-3.25	17.75	12.75	-3.2	-2.15	18.25	-3.25	-3.42105	-3.25	-3.25	-3.61111	-3.61111	-3.42105	-3.42105	-4.0625	-4.64286	-4.64286	-4.33333	-4.0625	-4.33333	-4.64286	-5.41667	-5.90909	-5.41667	-6.5	-6.5
myIs14[Pklp-6::GFP]; daf-7(e1372); daf-16(mu86)	1	2	3	4	5	6	7	8	9	10	11	12	13	14	15	16	17	18	19	20	21	22	23	24	25	26	27	28	29	30	31	32	33	34	35	36	37	38	39	40	41	42	43	44	45	46	47	48	49
1	0	0	0	0	0	0	0	0	0	0	0	0	0	0	0	0	0	0	0	0	0	0	0	0	0	0	0	0	0	0	0	0	0	0	0	0	0	0	0	0	0	0	0	0	0	0	0	0	0
2	-27	-7	1	1	3	3	-7	-7	-7	-7	-7	-7	-7	-7	-7	-7	-7	-7	-7	-7	-7	-7	-7	-7	-7	-7	-7	-7	-7	-7	-7	-7	-7	-7	-7	-7	-7	-7	-7	-7	-7	-7	-7	-7	-7	-7	-7	-7	-7
3	-4	16	35	35	17	21	55	55	55	55	55	55	55	55	55	55	55	55	55	55	55	55	55	55	55	55	55	55	55	55	55	55	55	55	55	55	55	55	55	55	55	55	55	55	55	55	55	55	55
4	0	-44	-68	-42	-59	-63	-56	-73	24	24	24	24	24	24	24	24	24	24	24	24	24	24	24	24	24	24	24	24	24	24	24	24	24	24	24	24	24	24	24	24	24	24	24	24	24	24	24	24	24
5	0	0	-3	-29	0	0	-31	-14	-60	-26	-26	-26	-26	-26	-26	-26	-26	-26	-26	-26	-26	-26	-26	-26	-26	-26	-26	-26	-26	-26	-26	-26	-26	-26	-26	-26	-26	-26	-26	-26	-26	-26	-26	-26	-26	-26	-26	-26	-26
6	0	0	0	0	0	0	0	0	-51	-84	-39	-39	-39	-39	-39	-39	-39	-39	-39	-39	-39	-39	-39	-39	-39	-39	-39	-39	-39	-39	-39	-39	-39	-39	-39	-39	-39	-39	-39	-39	-39	-39	-39	-39	-39	-39	-39	-39	-39
7	0	0	0	0	0	0	0	0	0	-1	-37	-37	-36	-36	-36	-36	-36	-36	-36	-36	-36	-36	-36	-36	-36	-36	-36	-36	-36	-36	-36	-36	-36	-36	-36	-36	-36	-36	-36	-36	-36	-36	-36	-36	-36	-36	-36	-36	-36
8	0	0	0	0	0	0	0	0	0	0	-9	-9	-9	12	12	12	12	12	12	12	12	12	12	12	12	12	12	12	12	12	12	12	12	12	12	12	12	12	12	12	12	12	12	12	12	12	12	12	12
9	0	0	0	0	0	0	0	0	0	0	0	0	-1	-14	2	2	2	2	2	2	2	2	2	2	2	2	2	2	2	2	2	2	2	2	2	2	2	2	2	2	2	2	2	2	2	2	2	2	2
10	0	0	0	0	0	0	0	0	0	0	0	0	0	-8	-21	-7	-23	-23	163	163	163	163	163	163	163	163	163	163	163	163	163	163	163	163	163	163	163	163	163	163	163	163	163	163	163	163	163	163	163
11	0	0	0	0	0	0	0	0	0	0	0	0	0	0	-3	-17	-1	-1	-108	-108	-108	-108	-108	-108	-108	-108	-108	-108	-108	-108	-108	-108	-108	-108	-108	-108	-108	-108	-108	-108	-108	-108	-108	-108	-108	-108	-108	-172	-133
12	0	0	0	0	0	0	0	0	0	0	0	0	0	0	0	0	0	0	-31	-68	-1	-1	-1	-1	-1	-1	-1	-1	-1	-1	-1	-1	-1	-1	-1	-1	-1	-1	-1	-1	-1	-1	-1	-1	-1	-1	-1	-15	-54
13	0	0	0	0	0	0	0	0	0	0	0	0	0	0	0	0	0	0	-48	-11	-13	-78	-69	24	24	24	24	24	24	24	24	24	24	24	24	24	24	24	24	24	24	24	24	24	24	24	-21	0	0
14	0	0	0	0	0	0	0	0	0	0	0	0	0	0	0	0	0	0	0	0	-55	0	-9	-62	-63	-101	-22	-22	-22	-22	-22	-22	-22	-22	-22	-22	-22	-22	-22	-22	-22	-22	-22	-22	-22	-22	-57	0	0
15	0	0	0	0	0	0	0	0	0	0	0	0	0	0	0	0	0	0	0	0	-10	0	0	-18	-39	-1	-80	-80	-23	-23	-23	-23	-23	-23	-23	-23	-23	-23	-23	-23	-23	-23	-23	-23	-23	-64	0	0	0
16	0	0	0	0	0	0	0	0	0	0	0	0	0	0	0	0	0	0	0	0	0	0	0	-22	0	0	0	0	-16	43	43	43	43	43	43	43	43	43	43	43	43	43	6	-33	-30	-16	0	0	0
17	0	0	0	0	0	0	0	0	0	0	0	0	0	0	0	0	0	0	0	0	0	0	0	0	0	0	0	0	-41	-62	-61	-81	-81	-3	-3	-3	-3	-3	-3	-3	-3	-36	-63	-24	-27	0	0	0	0
18	0	0	0	0	0	0	0	0	0	0	0	0	0	0	0	0	0	0	0	0	0	0	0	0	0	0	0	0	0	-38	-39	0	-10	-12	-12	-12	-62	-62	-62	-62	-92	-64	0	0	0	0	0	0	0
19	0	0	0	0	0	0	0	0	0	0	0	0	0	0	0	0	0	0	0	0	0	0	0	0	0	0	0	0	0	0	0	-19	-9	-85	-13	-13	17	17	11	-21	-5	0	0	0	0	0	0	0	0
20	0	0	0	0	0	0	0	0	0	0	0	0	0	0	0	0	0	0	0	0	0	0	0	0	0	0	0	0	0	0	0	0	0	0	-71	-42	2	-49	-32	-14	0	0	0	0	0	0	0	0	0
Genealogy Length	2	3	4	4	3	3	4	4	5	6	7	7	8	9	10	10	10	10	12	12	14	12	13	15	14	14	14	14	16	17	17	18	18	18	19	19	19	19	19	19	18	17	16	16	16	15	13	11	11
Total RCO	-31	-35	-35	-35	-39	-39	-39	-39	-39	-39	-39	-39	-39	-39	-39	-39	-39	-39	-39	-39	-39	-39	-39	-39	-39	-39	-39	-39	-39	-39	-39	-39	-39	-39	-38	-9	15	-36	-25	-39	-39	-39	-39	-39	-39	-39	-39	-39	-39
Average RCO	-15.5	-11.6667	-8.75	-8.75	-13	-13	-9.75	-9.75	-7.8	-6.5	-5.57143	-5.57143	-4.875	-4.33333	-3.9	-3.9	-3.9	-3.9	-3.25	-3.25	-2.78571	-3.25	-3	-2.6	-2.78571	-2.78571	-2.78571	-2.78571	-2.4375	-2.29412	-2.29412	-2.16667	-2.16667	-2.16667	-1.9	-0.45	0.75	-1.8	-1.25	-2.05263	-2.16667	-2.29412	-2.4375	-2.4375	-2.4375	-2.6	-3	-3.54545	-3.54545
qIs56[Plag-2::GFP]	1	2	3	4	5	6	7	8	9	10	11	12	13	14	15	16	17	18	19	20	21	22	23	24	25	26	27	28	29	30	31	32	33	34	35	36	37	38	39	40	41	42	43	44	45	46	47	48	49
1	0	0	0	0	0	0	0	0	0	0	0	0	0	0	0	0	0	0	0	0	0	0	0	0	0	0	0	0	0	0	0	0	0	0	0	0	0	0	0	0	0	0	0	0	0	0	0	0	0
2	33	73	188	188	188	188	188	188	188	188	188	188	188	188	188	188	188	188	188	188	188	188	188	188	188	188	188	188	188	188	188	188	188	188	188	188	188	188	188	188	188	188	188	188	188	188	-1	78	-16
3	-75	-32	-136	-136	-136	-136	-136	-136	-136	-136	-136	-136	-136	-136	-136	-136	-136	-136	-136	-136	-136	-136	-136	-136	-136	-136	-136	-136	-136	-136	-136	-136	-136	-136	-136	-136	-136	-136	-136	-136	-136	-136	-136	-229	-148	-148	0	-33	-1
4	0	19	-26	41	41	41	41	41	41	41	41	41	41	41	41	41	41	41	41	41	41	41	41	41	41	41	41	41	41	41	41	41	41	41	41	41	41	41	41	41	41	41	41	-1	58	58	0	-62	0
5	0	-70	-68	-23	-23	15	15	15	15	15	15	15	15	15	15	15	15	15	15	15	15	15	15	15	15	15	15	15	15	15	15	15	15	15	15	15	15	15	15	15	15	15	15	0	-130	-65	0	0	0
6	0	-32	0	-52	-44	-149	-114	-35	-35	-35	-35	-35	-35	-35	-35	-35	-35	-35	-35	-35	-35	-35	-35	-35	-35	-35	-35	-35	-35	-35	-35	-35	-35	-35	-35	-35	-35	-35	-35	-35	-35	-35	-35	0	-10	-75	0	0	0
7	0	0	0	-60	52	-1	-36	33	75	75	75	75	75	75	75	75	75	75	75	75	75	75	75	75	75	75	75	75	75	75	75	75	75	75	75	75	75	75	75	75	75	-37	25	0	0	0	0	0	0
8	0	0	0	0	-88	0	0	-80	-38	-38	-38	-38	-38	-38	-38	-38	-38	-38	-38	-38	-38	-38	-38	-38	-38	-38	-38	-38	-38	-38	-38	-38	-38	-38	-38	-38	-38	-38	-38	-55	-55	-78	-17	0	0	0	0	0	0
9	0	0	0	0	-32	0	0	-68	-4	-4	-4	-4	-4	-4	-4	-4	-4	-4	-4	-4	-4	-4	-4	-4	-4	-4	-4	-4	-4	-4	-4	-4	-4	-4	-4	-4	-4	-4	-18	-21	-87	0	-120	0	0	0	0	0	0
10	0	0	0	0	0	0	0	0	-78	-78	-78	-78	-78	-78	-78	-78	-78	-78	-78	-78	-78	-78	-78	-78	-78	-78	-78	-78	-78	-78	-78	-78	-78	-78	-78	-92	-75	-75	-89	-66	-48	0	-3	0	0	0	0	0	0
11	0	0	0	0	0	0	0	0	-28	-28	-28	-28	-2	-2	-2	-2	-2	-2	-2	-2	-2	-2	-2	-2	-2	-2	-2	-2	-2	-2	-2	-2	-2	-2	-44	-56	-69	-28	-45	-48	0	0	0	0	0	0	0	0	0
12	0	0	0	0	0	0	0	0	106	106	106	106	-59	-57	2	2	2	2	2	2	2	2	2	2	2	2	2	2	2	2	2	2	2	2	-26	0	-4	-24	0	0	0	0	0	0	0	0	0	0	0
13	0	0	0	0	0	0	0	0	-28	-28	-103	-148	-9	-11	58	58	58	58	25	58	58	58	58	58	58	58	58	58	58	58	58	58	58	58	0	0	0	-21	0	0	0	0	0	0	0	0	0	0	0
14	0	0	0	0	0	0	0	0	-111	-48	-45	0	0	0	-19	-19	-19	-19	-33	-36	-36	-36	-36	-36	-36	-36	-36	-36	-36	-36	-36	-36	-36	-36	0	0	0	0	0	0	0	0	0	0	0	0	0	0	0
15	0	0	0	0	0	0	0	0	-9	-72	0	0	0	0	19	53	91	91	-62	86	138	138	138	138	138	138	138	138	138	138	138	138	138	138	0	0	0	0	0	0	0	0	0	0	0	0	0	0	0
16	0	0	0	0	0	0	0	0	0	0	0	0	0	0	-128	-162	-152	-154	0	-178	-104	-104	-100	-100	-100	-100	-100	-100	-100	-100	-100	-100	-100	-106	0	0	0	0	0	0	0	0	0	0	0	0	0	0	0
17	0	0	0	0	0	0	0	0	0	0	0	0	0	0	0	0	-48	-46	0	0	-5	-61	22	22	22	22	-101	35	35	35	35	35	35	41	0	0	0	0	0	0	0	0	0	0	0	0	0	0	0
18	0	0	0	0	0	0	0	0	0	0	0	0	0	0	0	0	0	0	0	0	-121	-65	-38	-38	-38	-145	-29	-164	-63	-63	-63	-63	-63	-81	0	0	0	0	0	0	0	0	0	0	0	0	0	0	0
19	0	0	0	0	0	0	0	0	0	0	0	0	0	0	0	0	0	0	0	0	0	0	-8	-14	-11	-7	0	-1	-56	78	78	78	78	-84	0	0	0	0	0	0	0	0	0	0	0	0	0	0	0
20	0	0	0	0	0	0	0	0	0	0	0	0	0	0	0	0	0	0	0	0	0	0	9	-100	-103	0	0	0	-46	-76	-78	-95	-26	0	0	0	0	0	0	0	0	0	0	0	0	0	0	0	0
Genealogy Length	2	5	4	6	8	6	6	8	14	14	13	12	12	12	15	15	16	16	14	15	17	17	19	19	19	18	17	18	19	19	19	19	19	18	11	10	11	12	10	10	9	7	9	3	5	5	1	3	2
Total RCO	-42	-42	-42	-42	-42	-42	-42	-42	-42	-42	-42	-42	-42	-42	-42	-42	-42	-42	-42	-42	-42	-42	73	-42	-42	-42	-42	-42	-42	62	60	43	112	-42	-42	-42	-42	-42	-42	-42	-42	-42	-42	-42	-42	-42	-1	-17	-17
Average RCO	-21	-8.4	-10.5	-7	-5.25	-7	-7	-5.25	-3	-3	-3.23077	-3.5	-3.5	-3.5	-2.8	-2.8	-2.625	-2.625	-3	-2.8	-2.47059	-2.47059	3.65	-2.21053	-2.21053	-2.33333	-2.47059	-2.33333	-2.21053	3.1	3	2.15	5.6	-2.33333	-3.81818	-4.2	-3.81818	-3.5	-4.2	-4.2	-4.66667	-6	-4.66667	-14	-8.4	-8.4	-1	-5.66667	-8.5
lag-2(q420)	1	2	3	4	5	6	7	8	9	10	11	12	13	14	15	16	17	18	19	20	21	22	23	24	25	26	27	28	29	30	31	32	33	34	35	36	37	38	39	40	41	42	43	44	45	46	47	48	49
1	0	0	0	0	0	0	0	0	0	0	0	0	0	0	0	0	0	0	0	0	0	0	0	0	0	0	0	0	0	0	0	0	0	0	0	0	0	0	0	0	0	0	0	0	0	0	0	0	0
2	7	85	-16	-15	95	95	95	95	95	95	95	95	95	95	95	95	95	95	95	95	95	95	95	95	95	95	95	95	95	95	95	95	95	95	95	95	95	95	95	95	95	95	95	95	95	95	95	95	95
3	-22	-100	0	-1	-14	-14	-17	-54	-111	-17	-17	-17	-17	-17	-17	-17	-17	-17	-17	-17	-17	-17	-17	-17	-17	-17	-17	-17	-17	-17	-17	-17	-17	-17	-17	-17	-17	-17	-17	-17	-17	-17	-17	-17	-17	-17	-17	-17	-17
4	0	0	0	0	-77	-97	-94	-58	-1	-27	-27	-27	-27	-27	-27	-27	-27	-27	-27	-27	-27	-27	-27	-27	-27	-27	-27	-27	-27	-27	-27	-27	-27	-27	-27	-27	-27	-27	-27	-27	-27	-27	-27	-27	-27	-27	-27	-27	-27
5	0	0	0	0	-21	-1	-1	0	0	30	30	30	30	30	30	30	30	30	30	30	30	30	30	30	30	30	30	30	30	30	30	30	30	30	30	30	30	30	30	30	30	30	30	30	30	30	30	30	30
6	0	0	0	0	0	0	0	0	0	-58	-97	-33	-33	-33	-33	-33	-33	-33	-33	-33	-33	-33	-33	-33	-33	-33	-33	-33	-33	-33	-33	-33	-33	-33	-33	-33	-33	-33	-33	-33	-33	-33	-33	-33	-33	-33	-33	-33	-33
7	0	0	0	0	0	0	0	0	0	-40	-1	-30	-30	-30	-27	-27	-27	-27	-27	-27	-27	-27	-27	-27	-27	-27	-27	-27	-27	-27	-27	-27	-27	-27	-27	-27	-27	-27	-27	-27	-27	-27	-27	-27	-27	-27	-27	-27	-27
8	0	0	0	0	0	0	0	0	0	0	0	-35	4	4	14	14	14	14	14	14	14	14	14	14	14	14	14	14	14	14	14	14	14	14	14	14	14	14	14	14	14	14	14	14	14	14	14	14	14
9	0	0	0	0	0	0	0	0	0	0	0	0	49	49	-52	-35	-8	2	2	2	2	2	2	2	2	2	2	2	2	2	2	2	2	2	2	2	2	2	2	2	2	2	2	2	2	2	2	2	2
10	0	0	0	0	0	0	0	0	0	0	0	0	-85	-63	0	-17	-44	-14	-14	-14	-14	-14	-14	-14	-14	-14	-14	-14	-14	-14	-14	-14	-14	-14	-14	-14	-14	-14	-14	-14	-14	-14	-14	-14	-14	-14	-14	-14	-14
11	0	0	0	0	0	0	0	0	0	0	0	0	-3	-25	0	0	0	-10	-10	-10	-10	-10	-10	-10	-10	-10	-10	-10	-10	-10	-10	-10	-10	-10	-10	-10	-10	-10	-10	-10	-10	-10	-10	-10	-10	-10	-10	-10	-10
12	0	0	0	0	0	0	0	0	0	0	0	0	0	0	0	0	0	-16	-16	-16	-16	-16	-16	-16	-16	-16	-16	-16	-16	-16	-16	-16	-16	-16	-16	-16	-16	-16	-16	-16	-16	-16	-16	-16	-16	-16	-26	-30	-29
13	0	0	0	0	0	0	0	0	0	0	0	0	0	0	0	0	0	-6	-13	4	4	4	4	4	4	4	4	4	4	4	4	4	4	4	4	4	4	4	4	4	4	4	4	4	-10	-10	-4	0	-1
14	0	0	0	0	0	0	0	0	0	0	0	0	0	0	0	0	0	-7	-1	-17	-17	5	5	5	5	5	5	5	5	5	5	5	5	5	5	5	5	5	5	5	5	5	5	5	2	-4	0	0	0
15	0	0	0	0	0	0	0	0	0	0	0	0	0	0	0	0	0	-1	0	-1	-1	-22	39	39	39	39	39	39	39	39	39	39	39	39	39	39	39	39	39	39	39	-22	-20	-22	-6	0	0	0	0
16	0	0	0	0	0	0	0	0	0	0	0	0	0	0	0	0	0	0	0	0	0	-1	-9	-9	-9	-9	-9	-9	-9	-9	-9	-9	-9	-9	-9	-9	-9	-57	-61	-62	-61	-1	-3	-1	0	0	0	0	0
17	0	0	0	0	0	0	0	0	0	0	0	0	0	0	0	0	0	0	0	0	0	0	-53	-53	-53	20	20	20	20	20	20	20	20	43	43	43	43	-5	-1	0	-1	0	0	0	0	0	0	0	0
18	0	0	0	0	0	0	0	0	0	0	0	0	0	0	0	0	0	0	0	0	0	0	0	0	0	-71	-19	-19	-19	-19	-19	-19	-19	-75	-53	-53	-92	0	0	0	0	0	0	0	0	0	0	0	0
19	0	0	0	0	0	0	0	0	0	0	0	0	0	0	0	0	0	0	0	0	0	0	0	0	0	-2	-47	-54	1	1	1	1	1	-21	-35	-42	-4	0	0	0	0	0	0	0	0	0	0	0	0
20	0	0	0	0	0	0	0	0	0	0	0	0	0	0	0	0	0	0	0	0	0	0	0	0	0	0	-7	0	-53	33	-51	-3	-21	0	-8	-1	0	0	0	0	0	0	0	0	0	0	0	0	0
Genealogy Length	2	2	1	2	4	4	4	3	3	6	6	7	10	10	8	9	9	14	13	14	14	15	16	16	16	18	19	18	19	19	19	19	19	18	19	19	18	16	16	15	16	15	15	15	14	13	12	11	12
Total RCO	-15	-15	-16	-16	-17	-17	-17	-17	-17	-17	-17	-17	-17	-17	-17	-17	-17	-17	-17	-17	-17	-17	-17	-17	-17	-17	-17	-17	-15	71	-13	35	17	-17	-17	-17	-17	-17	-17	-17	-17	-17	-17	-17	-17	-17	-17	-17	-17
Average RCO	-7.5	-7.5	-16	-8	-4.25	-4.25	-4.25	-5.66667	-5.66667	-2.83333	-2.83333	-2.42857	-1.7	-1.7	-2.125	-1.88889	-1.88889	-1.21429	-1.30769	-1.21429	-1.21429	-1.13333	-1.0625	-1.0625	-1.0625	-0.944444	-0.894737	-0.944444	-0.75	3.55	-0.65	1.75	0.85	-0.944444	-0.894737	-0.894737	-0.944444	-1.0625	-1.0625	-1.13333	-1.0625	-1.13333	-1.13333	-1.13333	-1.21429	-1.30769	-1.41667	-1.54545	-1.41667
qIs56[Plag-2::GFP]; aak-2(ok524)	1	2	3	4	5	6	7	8	9	10	11	12	13	14	15	16	17	18	19	20	21	22	23	24	25	26	27	28	29	30	31	32	33	34	35	36	37	38	39	40	41	42	43	44	45	46	47	48	49
1	0	0	0	0	0	0	0	0	0	0	0	0	0	0	0	0	0	0	0	0	0	0	0	0	0	0	0	0	0	0	0	0	0	0	0	0	0	0	0	0	0	0	0	0	0	0	0	0	0
2	0	0	-85	-85	-85	-85	-85	-85	-85	-85	-85	-85	-85	-152	-57	-57	-143	-143	-143	-143	-143	-143	-143	-143	-143	-143	-143	-143	-143	-143	-143	-143	-143	-143	-143	-143	-143	-143	-143	-143	-143	-143	-143	-143	-143	-143	-143	-143	-143
3	0	0	85	85	85	85	85	85	85	85	85	85	-33	-28	-33	-51	48	48	48	48	48	48	48	48	48	48	48	48	48	48	48	48	48	48	48	48	48	48	48	48	48	48	48	48	48	48	48	48	48
4	0	0	-172	-180	-132	-132	-132	-132	-132	-132	-132	-132	-62	0	-60	-72	-35	-35	-35	-35	-35	-35	-35	-35	-35	-35	-35	-35	-35	-35	-35	-35	-35	-35	-35	-35	-35	-35	-35	-35	-35	-35	-35	-35	-35	-35	-35	-35	-35
5	0	0	-8	0	-5	44	44	44	44	44	44	44	0	0	-12	0	-49	42	42	42	42	42	42	42	42	42	42	42	42	42	42	42	42	42	42	42	42	42	42	42	42	42	42	42	42	42	42	42	42
6	0	0	0	0	-43	44	44	33	33	33	33	4	0	0	-18	0	-1	-39	18	18	18	18	18	18	18	18	18	18	18	18	18	18	18	18	18	18	18	18	18	18	18	18	18	18	18	18	18	18	18
7	0	0	0	0	0	-34	-21	-27	5	5	5	-96	0	0	0	0	0	-53	-46	54	54	54	54	54	54	54	54	54	54	54	54	54	54	54	54	54	54	54	54	54	54	54	54	54	54	54	54	54	54
8	0	0	0	0	0	-102	-25	-98	-35	-35	-58	0	0	0	0	0	0	0	-26	-52	-52	-52	-52	-52	-52	-52	-52	-52	-52	-52	-52	-52	-52	-52	-52	-52	-52	-52	-52	-52	-52	-52	-52	-52	-52	-52	-52	-52	-52
9	0	0	0	0	0	0	-88	0	-87	-93	-72	0	0	0	0	0	0	0	-38	-86	-86	-86	-86	-86	-86	-86	-86	-86	-86	-86	-86	-86	-86	-86	-86	-86	-86	-86	-86	-86	-86	-86	-86	-86	-86	-86	-86	-90	-90
10	0	0	0	0	0	0	-2	0	-8	-2	0	0	0	0	0	0	0	0	0	-22	-2	-2	-2	-2	-2	64	64	64	64	64	64	64	64	64	64	64	64	64	64	64	64	64	64	64	64	64	64	-7	-14
11	0	0	0	0	0	0	0	0	0	0	0	0	0	0	0	0	0	0	0	-4	60	60	60	60	60	-58	-52	-30	-8	-8	-8	-8	-8	-8	-8	-8	-8	-8	-8	-8	-8	-8	-8	-8	-8	-8	-8	-15	-8
12	0	0	0	0	0	0	0	0	0	0	0	0	0	0	0	0	0	0	0	0	-57	-20	-9	-9	-9	-32	-38	-60	-80	-24	-24	-24	-24	-24	-24	-24	-24	-24	-24	-24	-24	-24	-24	-24	-24	-24	-24	0	0
13	0	0	0	0	0	0	0	0	0	0	0	0	0	0	0	0	0	0	0	0	-27	-64	100	100	10	0	0	0	-2	12	170	170	170	170	170	170	170	170	170	170	170	170	170	170	170	170	7	0	0
14	0	0	0	0	0	0	0	0	0	0	0	0	0	0	0	0	0	0	0	0	0	0	-37	-60	-85	0	0	0	0	-70	-90	-83	-30	-30	-30	-30	-30	-30	-30	-30	-30	-30	-30	-30	-30	-30	-65	0	0
15	0	0	0	0	0	0	0	0	0	0	0	0	0	0	0	0	0	0	0	0	0	0	-24	-115	0	0	0	0	0	0	-131	0	-50	-50	-50	-93	-93	-93	-93	-93	-93	-93	-93	-93	-93	-93	0	0	0
16	0	0	0	0	0	0	0	0	0	0	0	0	0	0	0	0	0	0	0	0	0	0	-114	0	0	0	0	0	0	0	-7	-67	-95	-99	-77	75	75	75	75	75	75	75	75	75	75	75	0	0	0
17	0	0	0	0	0	0	0	0	0	0	0	0	0	0	0	0	0	0	0	0	0	0	0	0	0	0	0	0	0	0	0	-78	-53	-49	-71	-160	-78	-78	-78	-78	-78	-78	-108	-157	-106	-106	0	0	0
18	0	0	0	0	0	0	0	0	0	0	0	0	0	0	0	0	0	0	0	0	0	0	0	0	0	0	0	0	0	0	0	0	0	0	0	-20	46	46	46	16	16	-62	-72	-23	-2	20	0	0	0
19	0	0	0	0	0	0	0	0	0	0	0	0	0	0	0	0	0	0	0	0	0	0	0	0	0	0	0	0	0	0	0	0	0	0	0	0	-2	-2	-2	10	10	-40	0	0	-72	-94	0	0	0
20	0	0	0	0	0	0	0	0	0	0	0	0	0	0	0	0	0	0	0	0	0	0	0	0	0	0	0	0	0	0	0	0	0	0	0	0	-44	-18	-22	-51	4	0	0	0	0	0	0	0	0
Genealogy Length	1	1	4	3	5	7	9	7	9	9	8	6	3	2	5	3	5	6	8	10	12	12	15	14	13	11	11	11	12	13	15	16	16	16	16	17	19	19	19	19	19	18	17	17	18	18	13	10	10
Total RCO	0	0	-180	-180	-180	-180	-180	-180	-180	-180	-180	-180	-180	-180	-180	-180	-180	-180	-180	-180	-180	-180	-180	-180	-180	-180	-180	-180	-180	-180	-180	-180	-180	-180	-180	-180	-78	-52	-56	-103	-48	-180	-180	-180	-180	-180	-180	-180	-180
Average RCO	0	0	-45	-60	-36	-25.7143	-20	-25.7143	-20	-20	-22.5	-30	-60	-90	-36	-60	-36	-30	-22.5	-18	-15	-15	-12	-12.8571	-13.8462	-16.3636	-16.3636	-16.3636	-15	-13.8462	-12	-11.25	-11.25	-11.25	-11.25	-10.5882	-3.9	-2.6	-2.8	-5.15	-2.4	-10	-10.5882	-10.5882	-10	-10	-13.8462	-18	-18
qIs56[Plag-2::GFP]; aak-1(tm1944); aak-2(ok524)	1	2	3	4	5	6	7	8	9	10	11	12	13	14	15	16	17	18	19	20	21	22	23	24	25	26	27	28	29	30	31	32	33	34	35	36	37	38	39	40	41	42	43	44	45	46	47	48	49
1	0	0	0	0	0	0	0	0	0	0	0	0	0	0	0	0	0	0	0	0	0	0	0	0	0	0	0	0	0	0	0	0	0	0	0	0	0	0	0	0	0	0	0	0	0	0	0	0	0
2	-27	105	301	301	301	301	301	301	301	301	301	301	301	301	301	301	301	301	301	301	301	301	301	301	301	301	301	301	301	301	301	301	301	301	301	301	301	301	301	301	301	301	301	301	301	301	301	301	301
3	-5	-159	10	10	10	10	10	10	10	10	10	10	10	10	10	10	10	10	10	10	10	10	10	10	10	10	10	10	10	10	10	10	10	10	10	10	10	10	10	10	10	10	10	10	10	10	10	10	10
4	0	0	-158	-158	-158	-158	-158	-158	-158	-158	-158	-158	-158	-158	-158	-158	-158	-158	-158	-158	-158	-158	-158	-158	-158	-158	-158	-158	-158	-158	-158	-158	-158	-158	-158	-158	-158	-158	-158	-158	-158	-158	-158	-158	-158	-158	-158	-158	-361
5	0	0	101	101	101	101	101	101	101	101	101	101	101	101	101	101	101	101	101	101	101	101	101	101	101	101	101	101	101	101	101	101	101	101	101	101	101	101	101	101	101	101	8	-120	-89	138	138	138	-4
6	0	0	-133	-133	-133	-133	-133	-133	-133	-133	-133	-133	-133	-133	-133	-133	-133	-133	-133	-133	-133	-133	-133	-133	-133	-133	-133	-133	-133	-133	-133	-133	-133	-133	-133	-133	-133	-133	-133	-133	-153	-153	-215	-87	-118	-180	-275	-230	0
7	0	0	-97	210	210	210	210	210	210	210	210	210	210	210	210	210	210	210	210	210	210	210	210	210	210	210	210	210	210	210	210	210	210	210	210	210	210	210	210	210	-12	-41	0	0	0	-164	-70	-115	0
8	0	0	-78	-281	-30	-30	-30	-30	-30	-30	-30	-30	-30	-30	-30	-30	-30	-30	-30	-30	-30	-30	-30	-30	-30	-30	-30	-30	-30	-30	-30	-30	-30	-30	-30	-30	-30	-250	-384	-317	-143	-114	0	0	0	-1	0	0	0
9	0	0	0	-104	-320	-121	180	180	180	180	180	180	180	180	180	180	180	180	180	180	180	180	180	180	180	180	180	180	180	180	180	180	180	180	-40	135	135	-135	-1	-68	0	0	0	0	0	0	0	0	0
10	0	0	0	0	-35	-234	-534	-220	-220	-220	-220	-220	-220	-220	-220	-220	-220	-220	-220	-220	-220	-220	-220	-220	-220	-220	-220	-220	-220	-220	-220	-220	-260	-260	-315	-275	-385	0	0	0	0	0	0	0	0	0	0	0	0
11	0	0	0	0	0	0	-1	35	35	35	35	-30	-30	-30	-30	-30	-30	-30	-30	-30	-30	-30	-30	-30	-30	-30	-30	-30	-30	-30	-30	-140	-240	-275	0	-215	-105	0	0	0	0	0	0	0	0	0	0	0	0
12	0	0	0	0	0	0	0	-350	-10	85	85	290	290	290	290	290	290	290	290	290	290	290	290	290	290	290	290	290	290	290	-284	-175	-35	0	0	0	0	0	0	0	0	0	0	0	0	0	0	0	0
13	0	0	0	0	0	0	0	0	-340	-213	-180	-120	-120	-120	-120	-120	-498	-100	-100	-100	-100	-100	-100	-100	-100	-100	-100	-100	-100	-100	-1	0	0	0	0	0	0	0	0	0	0	0	0	0	0	0	0	0	0
14	0	0	0	0	0	0	0	0	0	-222	-255	-30	-30	-30	-30	-235	-77	35	35	35	35	35	35	35	35	35	35	35	-210	-80	0	0	0	0	0	0	0	0	0	0	0	0	0	0	0	0	0	0	0
15	0	0	0	0	0	0	0	0	0	0	0	0	0	0	-287	-220	0	-185	-110	-110	-110	-110	-110	-110	-110	-110	-110	-110	-265	-175	0	0	0	0	0	0	0	0	0	0	0	0	0	0	0	0	0	0	0
16	0	0	0	0	0	0	0	0	0	0	0	-250	-250	-409	-138	0	0	-205	-250	-195	-195	-195	-195	-195	-195	-195	-195	-195	0	-220	0	0	0	0	0	0	0	0	0	0	0	0	0	0	0	0	0	0	0
17	0	0	0	0	0	0	0	0	0	0	0	100	60	-16	0	0	0	-120	140	-105	120	120	120	120	120	120	120	120	0	0	0	0	0	0	0	0	0	0	0	0	0	0	0	0	0	0	0	0	0
18	0	0	0	0	0	0	0	0	0	0	0	-213	-235	0	0	0	0	0	-125	-100	-25	-322	-160	-160	-160	-160	-160	-160	0	0	0	0	0	0	0	0	0	0	0	0	0	0	0	0	0	0	0	0	0
19	0	0	0	0	0	0	0	0	0	0	0	-62	0	0	0	0	0	0	110	0	-279	-3	250	250	20	255	255	255	0	0	0	0	0	0	0	0	0	0	0	0	0	0	0	0	0	0	0	0	0
20	0	0	0	0	0	0	0	0	0	0	0	0	0	0	0	0	0	0	-275	0	-21	0	-180	-130	-185	-55	-75	-230	0	0	0	0	0	0	0	0	0	0	0	0	0	0	0	0	0	0	0	0	0
Genealogy Length	2	2	7	8	9	9	10	11	12	13	13	18	17	16	15	14	13	16	19	17	19	18	19	19	19	19	19	19	14	15	12	11	11	10	9	10	10	8	8	8	7	7	5	5	5	7	6	6	4
Total RCO	-32	-54	-54	-54	-54	-54	-54	-54	-54	-54	-54	-54	-54	-54	-54	-54	-54	-54	-54	-54	-54	-54	181	231	-54	311	291	136	-54	-54	-54	-54	-54	-54	-54	-54	-54	-54	-54	-54	-54	-54	-54	-54	-54	-54	-54	-54	-54
Average RCO	-16	-27	-7.71429	-6.75	-6	-6	-5.4	-4.90909	-4.5	-4.15385	-4.15385	-3	-3.17647	-3.375	-3.6	-3.85714	-4.15385	-3.375	-2.84211	-3.17647	-2.84211	-3	9.05	11.55	-2.84211	15.55	14.55	6.8	-3.85714	-3.6	-4.5	-4.90909	-4.90909	-5.4	-6	-5.4	-5.4	-6.75	-6.75	-6.75	-7.71429	-7.71429	-10.8	-10.8	-10.8	-7.71429	-9	-9	-13.5
qIs56[Plag-2::GFP]; daf-7(e1372); daf-16(m27)	1	2	3	4	5	6	7	8	9	10	11	12	13	14	15	16	17	18	19	20	21	22	23	24	25	26	27	28	29	30	31	32	33	34	35	36	37	38	39	40	41	42	43	44	45	46	47	48	49
1	0	0	0	0	0	0	0	0	0	0	0	0	0	0	0	0	0	0	0	0	0	0	0	0	0	0	0	0	0	0	0	0	0	0	0	0	0	0	0	0	0	0	0	0	0	0	0	0	0
2	0	-528	-352	-352	-352	-360	-360	-360	-360	-360	-360	-360	-360	-360	-360	-360	-360	-360	-360	-360	-360	-360	-360	-360	-360	-360	-360	-360	-360	-360	-360	-360	-360	-360	-360	-360	-360	-360	-360	-360	-360	-360	-360	-360	-360	-360	-360	-360	-360
3	0	-52	-148	-203	-227	-90	-90	-90	-90	-90	-90	-90	-90	-90	-90	-90	-90	-90	-90	-90	-90	-90	-90	-90	-90	-90	-90	-90	-90	-90	-90	-90	-90	-90	-90	-90	-90	-90	-90	-90	-90	-90	-90	-90	-90	-90	-90	-90	-90
4	0	0	-35	-25	-1	45	45	45	45	45	45	45	-119	-25	-25	-25	-25	-25	-25	-25	-25	-25	-25	-25	-25	-25	-25	-25	-25	-25	-25	-25	-25	-25	-25	-25	-25	-25	-25	-25	-25	-25	-25	-25	-25	-25	-25	-25	-25
5	0	0	-45	0	0	-43	-43	-43	-43	-43	-83	-103	-11	-78	43	43	43	43	43	43	43	43	43	43	43	43	43	43	43	43	43	43	43	43	43	43	43	43	43	43	43	43	43	43	43	43	43	43	43
6	0	0	0	0	0	158	158	158	158	93	-92	-72	0	-27	32	67	67	67	67	67	67	67	67	67	67	67	67	67	67	67	67	67	67	67	67	67	67	67	67	67	67	67	67	67	67	67	67	67	67
7	0	0	0	0	0	-144	-144	-290	-197	-225	0	0	0	0	-180	-61	-61	-61	-61	-61	-61	-61	-61	-61	-61	-61	-61	-61	-61	-61	-61	-61	-61	-61	-61	-61	-61	-61	-61	-61	-61	-61	-61	-61	-61	-61	-61	-61	-61
8	0	0	0	0	0	-73	39	0	-93	0	0	0	0	0	0	21	-19	-19	-19	-19	-19	-19	-19	-19	-19	-19	-19	-19	-19	-19	-19	-19	-19	-19	-19	-19	-19	-19	-19	-19	-19	-19	-19	-19	-19	-19	-19	-19	-19
9	0	0	0	0	0	-73	-185	0	0	0	0	0	0	0	0	-175	-116	-73	-72	10	10	10	10	10	10	10	10	10	10	10	10	10	10	10	10	10	10	10	10	10	10	10	10	10	10	10	10	10	10
10	0	0	0	0	0	0	0	0	0	0	0	0	0	0	0	0	-19	-62	-63	-119	-119	-119	-119	-141	-101	-101	-101	-130	-121	-121	-121	-121	-121	-121	-121	-121	-121	-121	-121	-121	-121	-121	-121	-121	-121	-121	-121	-121	-121
11	0	0	0	0	0	0	0	0	0	0	0	0	0	0	0	0	0	0	0	61	61	61	61	-4	-16	-44	54	-15	21	21	21	21	21	21	21	21	21	21	21	21	21	21	21	21	21	21	21	21	21
12	0	0	0	0	0	0	0	0	0	0	0	0	0	0	0	0	0	0	0	38	48	48	48	0	-28	0	-98	0	43	-44	131	131	131	131	131	131	131	131	131	131	131	131	131	131	131	131	131	131	131
13	0	0	0	0	0	0	0	0	0	0	0	0	0	0	0	0	0	0	0	-107	-67	-67	-67	0	0	0	0	0	-88	-1	-167	-136	-122	-122	-122	-122	-122	-122	-122	-122	-122	-122	-122	-122	-122	-122	-122	-122	-122
14	0	0	0	0	0	0	0	0	0	0	0	0	0	0	0	0	0	0	0	-18	292	282	382	0	0	0	0	0	0	0	-9	-40	346	526	526	526	526	526	526	526	526	526	526	526	526	526	526	526	526
15	0	0	0	0	0	0	0	0	0	0	0	0	0	0	0	0	0	0	0	0	-360	-350	-438	0	0	0	0	0	0	0	0	0	-399	-499	-499	-499	-499	-499	-524	-522	-522	-522	-522	-522	-522	-522	-522	-522	-522
16	0	0	0	0	0	0	0	0	0	0	0	0	0	0	0	0	0	0	0	0	0	0	-12	0	0	0	0	0	0	0	0	0	-1	-61	-81	-21	-21	-21	-55	-7	-7	-7	-7	-7	-7	-7	-7	-7	-7
17	0	0	0	0	0	0	0	0	0	0	0	0	0	0	0	0	0	0	0	0	0	0	0	0	0	0	0	0	0	0	0	0	0	-20	0	-57	-4	-59	-1	68	68	68	68	68	68	68	68	68	44
18	0	0	0	0	0	0	0	0	0	0	0	0	0	0	0	0	0	0	0	0	0	0	0	0	0	0	0	0	0	0	0	0	0	0	0	-3	-56	-1	0	-107	-60	79	79	79	79	79	79	79	-11
19	0	0	0	0	0	0	0	0	0	0	0	0	0	0	0	0	0	0	0	0	0	0	0	0	0	0	0	0	0	0	0	0	0	0	0	0	0	0	0	-12	-59	-186	-183	-131	-131	-131	-146	-146	-60
20	0	0	0	0	0	0	0	0	0	0	0	0	0	0	0	0	0	0	0	0	0	0	0	0	0	0	0	0	0	0	0	0	0	0	0	0	0	0	0	0	0	-12	-15	31	69	-2	-42	-50	-24
Genealogy Length	1	2	4	3	3	8	8	7	7	6	5	5	4	5	6	8	9	9	9	13	14	14	15	10	11	11	11	10	12	12	13	13	15	16	16	17	17	17	16	18	18	19	19	19	19	19	19	19	19
Total RCO	0	-580	-580	-580	-580	-580	-580	-580	-580	-580	-580	-580	-580	-580	-580	-580	-580	-580	-580	-580	-580	-580	-580	-580	-580	-580	-580	-580	-580	-580	-580	-580	-580	-580	-580	-580	-580	-580	-580	-580	-580	-580	-580	-482	-444	-515	-570	-578	-580
Average RCO	0	-290	-145	-193.333	-193.333	-72.5	-72.5	-82.8571	-82.8571	-96.6667	-116	-116	-145	-116	-96.6667	-72.5	-64.4444	-64.4444	-64.4444	-44.6154	-41.4286	-41.4286	-38.6667	-58	-52.7273	-52.7273	-52.7273	-58	-48.3333	-48.3333	-44.6154	-44.6154	-38.6667	-36.25	-36.25	-34.1176	-34.1176	-34.1176	-36.25	-32.2222	-32.2222	-30.5263	-30.5263	-24.1	-22.2	-25.75	-28.5	-28.9	-30.5263
qIs56[Plag-2::GFP]; aak-1(tm1944); daf-7(e1372)	1	2	3	4	5	6	7	8	9	10	11	12	13	14	15	16	17	18	19	20	21	22	23	24	25	26	27	28	29	30	31	32	33	34	35	36	37	38	39	40	41	42	43	44	45	46	47
1	0	0	0	0	0	0	0	0	0	0	0	0	0	0	0	0	0	0	0	0	0	0	0	0	0	0	0	0	0	0	0	0	0	0	0	0	0	0	0	0	0	0	0	0	0	0	0
2	-65	-65	-58	-58	-58	-58	-58	-58	-58	-58	-58	-58	-58	-58	-58	-58	-58	-58	-58	-58	-58	-58	-58	-58	-58	-58	-58	-58	-58	-58	-58	-58	-58	-58	-58	-58	-58	-58	-58	-58	-58	-58	-58	-58	-58	-90	-95
3	0	0	-15	153	153	153	153	153	153	153	153	153	153	153	153	153	153	153	153	153	153	153	153	153	153	153	153	153	153	153	153	153	153	153	153	153	153	153	153	153	153	153	-37	-37	-3	-5	0
4	0	0	-22	-179	-179	-179	-179	-179	-179	-179	-179	-179	-179	-179	-179	-179	-179	-179	-179	-179	-179	-179	-179	-179	-179	-179	-179	-179	-179	-179	-179	-179	-179	-179	-179	-179	-179	-179	-180	-180	-190	-190	0	0	-31	0	0
5	0	0	0	-11	-9	129	129	129	129	129	129	129	129	129	129	129	129	129	129	129	129	129	129	129	129	129	129	129	129	129	129	129	129	129	129	129	129	129	-10	-1	0	0	0	0	-3	0	0
6	0	0	0	0	-2	-78	-78	-78	-78	-78	-78	-78	-78	-78	-78	-78	-78	-78	-78	-78	-78	-78	-78	-78	-78	-78	-78	-86	-140	-136	-44	-44	-44	-44	-44	-44	-44	-44	0	-9	0	0	0	0	0	0	0
7	0	0	0	0	0	-62	10	10	10	10	10	10	10	10	10	10	10	10	10	10	10	10	10	10	10	10	10	-54	0	-4	-96	0	0	0	0	0	0	-96	0	0	0	0	0	0	0	0	0
8	0	0	0	0	0	0	-72	6	6	6	6	6	6	6	6	6	6	6	6	6	6	6	6	6	6	6	6	0	0	0	0	24	24	24	24	-96	-96	0	0	0	0	0	0	0	0	0	0
9	0	0	0	0	0	0	0	-43	-43	-43	-43	-43	-43	-43	-43	-43	-43	-43	-43	-43	-43	-43	-43	-43	-43	-43	-78	0	0	0	0	-120	-98	-98	-103	0	0	0	0	0	0	0	0	0	0	0	0
10	0	0	0	0	0	0	0	-35	-12	-12	-12	-12	-12	-12	-12	-12	-12	-12	-12	-12	-12	-12	-12	-12	-12	-12	0	0	0	0	0	0	-22	-22	-17	0	0	0	0	0	0	0	0	0	0	0	0
11	0	0	0	0	0	0	0	0	123	123	-23	-22	101	101	101	101	101	101	101	101	101	101	101	101	114	114	0	0	0	0	0	0	0	0	0	0	0	0	0	0	0	0	0	0	0	0	0
12	0	0	0	0	0	0	0	0	-145	-135	0	-1	-76	-76	-76	-76	-76	-76	-76	-76	-76	-76	-76	-76	-137	-137	0	0	0	0	0	0	0	0	0	0	0	0	0	0	0	0	0	0	0	0	0
13	0	0	0	0	0	0	0	0	-1	-11	0	0	-47	-48	-34	-34	-34	-34	-34	-34	-34	-34	-47	-47	0	0	0	0	0	0	0	0	0	0	0	0	0	0	0	0	0	0	0	0	0	0	0
14	0	0	0	0	0	0	0	0	0	0	0	0	-1	0	-8	-14	104	104	104	51	51	-13	-1	-1	0	0	0	0	0	0	0	0	0	0	0	0	0	0	0	0	0	0	0	0	0	0	0
15	0	0	0	0	0	0	0	0	0	0	0	0	0	0	-6	0	-117	-117	-118	-63	-62	-1	0	0	0	0	0	0	0	0	0	0	0	0	0	0	0	0	0	0	0	0	0	0	0	0	0
Genealogy Length	2	2	3	5	5	7	8	10	12	12	11	11	13	13	14	14	14	14	14	14	14	14	13	13	12	12	9	6	6	6	7	9	10	10	10	8	8	7	5	5	4	4	3	3	4	2	2
Total RCO	-65	-65	-95	-95	-95	-95	-95	-95	-95	-95	-95	-95	-95	-95	-95	-95	-94	-94	-95	-93	-92	-95	-95	-95	-95	-95	-95	-95	-95	-95	-95	-95	-95	-95	-95	-95	-95	-95	-95	-95	-95	-95	-95	-95	-95	-95	-95
Average RCO	-32.5	-32.5	-31.6667	-19	-19	-13.5714	-11.875	-9.5	-7.91667	-7.91667	-8.63636	-8.63636	-7.30769	-7.30769	-6.78571	-6.78571	-6.26667	-6.26667	-6.33333	-6.2	-6.13333	-6.78571	-7.30769	-7.30769	-7.91667	-7.91667	-10.5556	-15.8333	-15.8333	-15.8333	-13.5714	-10.5556	-9.5	-9.5	-9.5	-11.875	-11.875	-13.5714	-19	-19	-23.75	-23.75	-31.6667	-31.6667	-23.75	-47.5	-47.5
qIs56[Plag-2::GFP]; aak-2(ok524); daf-7(e1372)	1	2	3	4	5	6	7	8	9	10	11	12	13	14	15	16	17	18	19	20	21	22	23	24	25	26	27	28	29	30	31	32	33	34	35	36	37	38	39	40	41	42	43	44	45	46	47	48	49
1	0	0	0	0	0	0	0	0	0	0	0	0	0	0	0	0	0	0	0	0	0	0	0	0	0	0	0	0	0	0	0	0	0	0	0	0	0	0	0	0	0	0	0	0	0	0	0	0	0
2	-2	-7	-7	-7	168	168	168	168	168	168	168	168	168	168	168	168	168	168	168	168	168	168	168	168	168	168	168	168	168	168	168	168	168	168	168	168	168	168	168	168	168	168	168	168	168	168	168	168	168
3	0	0	0	0	-106	-106	-111	-111	-111	-111	-111	-111	-111	-111	-111	-111	-111	-111	-111	-111	-111	-111	-111	-111	-111	-111	-111	-111	-111	-111	-111	-111	-111	-111	-111	-111	-111	-111	-111	-111	-111	-111	-111	-111	-111	-111	-125	-145	-140
4	0	0	0	0	4	10	45	45	45	45	45	45	45	45	45	45	45	45	45	45	45	45	45	45	45	45	45	45	45	45	45	45	45	45	45	45	45	45	45	45	45	45	45	45	45	-64	-50	-30	-35
5	0	0	0	0	-73	-79	12	12	12	12	12	12	12	12	12	12	12	12	12	12	12	12	12	12	12	12	12	12	12	12	12	12	12	12	12	12	12	12	12	12	12	12	12	-109	-109	0	0	0	0
6	0	0	0	0	0	0	-105	-97	-50	-46	-46	-46	-46	-46	-46	-46	-46	-46	-46	-46	-46	-46	-46	-46	-46	-46	-46	-46	-46	-46	-46	-46	-46	-46	-46	-46	-46	-46	-46	-46	-46	-46	-121	0	0	0	0	0	0
7	0	0	0	0	0	0	-16	-24	-71	-74	-74	-75	-38	-38	-38	-38	-38	-38	-38	-38	-38	-38	-38	-38	-38	-38	-38	-38	-38	-38	-38	-38	-38	-38	-38	-38	-38	-38	-38	-38	-38	-75	0	0	0	0	0	0	0
8	0	0	0	0	0	0	0	0	0	-1	-1	0	-37	-37	-5	-5	-5	-5	-5	-5	-5	-5	-5	-5	-5	-5	-5	-5	-5	-5	-5	-5	-5	-5	-5	-5	-5	-5	-13	-13	-37	0	0	0	0	0	0	0	0
9	0	0	0	0	0	0	0	0	0	0	0	0	0	0	-32	-8	-8	-7	-7	-7	-7	-7	-7	-7	-7	-7	-7	-7	-7	-7	-7	-7	-7	-7	-7	-7	-7	-7	-11	-24	0	0	0	0	0	0	0	0	0
10	0	0	0	0	0	0	0	0	0	0	0	0	0	0	0	-23	-23	-25	-5	-5	-5	-5	-5	-5	-5	-5	-5	-5	-5	-5	-5	-5	-5	-5	-5	-5	-5	-25	-13	0	0	0	0	0	0	0	0	0	0
11	0	0	0	0	0	0	0	0	0	0	0	0	0	0	0	-1	-1	0	23	23	23	23	23	23	23	23	23	23	23	23	23	-20	-20	-19	-6	-6	-6	0	0	0	0	0	0	0	0	0	0	0	0
12	0	0	0	0	0	0	0	0	0	0	0	0	0	0	0	0	0	0	-43	-39	-18	-18	-18	-18	-18	-18	-18	-18	-18	-18	-43	0	0	-1	13	13	13	0	0	0	0	0	0	0	0	0	0	0	0
13	0	0	0	0	0	0	0	0	0	0	0	0	0	0	0	0	0	0	0	-4	-2	-2	-2	-2	-2	-2	-2	-2	-2	-25	0	0	0	0	-27	-26	-25	0	0	0	0	0	0	0	0	0	0	0	0
14	0	0	0	0	0	0	0	0	0	0	0	0	0	0	0	0	0	0	0	0	-23	-23	-23	-23	1	1	1	1	1	0	0	0	0	0	0	-1	-2	0	0	0	0	0	0	0	0	0	0	0	0
15	0	0	0	0	0	0	0	0	0	0	0	0	0	0	0	0	0	0	0	0	0	0	0	0	-24	-23	-24	-24	-23	0	0	0	0	0	0	0	0	0	0	0	0	0	0	0	0	0	0	0	0
Genealogy Length	1	2	2	2	5	5	6	6	6	7	7	7	8	8	9	10	10	10	12	12	14	14	14	14	14	14	14	14	14	13	12	11	11	11	13	13	13	10	9	9	8	7	6	5	5	4	3	3	3
Total RCO	-2	-7	-7	-7	-7	-7	-7	-7	-7	-7	-7	-7	-7	-7	-7	-7	-7	-7	-7	-7	-7	-7	-7	-7	-7	-6	-7	-7	-6	-7	-7	-7	-7	-7	-7	-7	-7	-7	-7	-7	-7	-7	-7	-7	-7	-7	-7	-7	-7
Average RCO	-2	-3.5	-3.5	-3.5	-1.4	-1.4	-1.16667	-1.16667	-1.16667	-1	-1	-1	-0.875	-0.875	-0.777778	-0.7	-0.7	-0.7	-0.583333	-0.583333	-0.5	-0.5	-0.5	-0.5	-0.466667	-0.4	-0.466667	-0.466667	-0.4	-0.538462	-0.583333	-0.636364	-0.636364	-0.636364	-0.538462	-0.538462	-0.538462	-0.7	-0.777778	-0.777778	-0.875	-1	-1.16667	-1.4	-1.4	-1.75	-2.33333	-2.33333	-2.33333
qIs56[Plag-2::GFP]; aak-1(tm1944); aak-2(ok524); daf-7(e1372)	1	2	3	4	5	6	7	8	9	10	11	12	13	14	15	16	17	18	19	20	21	22	23	24	25	26	27	28	29	30	31	32	33	34	35	36	37	38	39	40	41	42	43	44	45	46	47	48	49
1	0	0	0	0	0	0	0	0	0	0	0	0	0	0	0	0	0	0	0	0	0	0	0	0	0	0	0	0	0	0	0	0	0	0	0	0	0	0	0	0	0	0	0	0	0	0	0	0	0
2	-39	-1	-84	-84	-59	-59	-55	-55	-55	-55	-55	-55	-55	-55	-55	-55	-55	-55	-55	-55	-55	-55	-55	-55	-55	-55	-55	-55	-55	-55	-55	-55	-55	-55	-55	-55	-55	-55	-55	-55	-55	-55	-55	-55	-55	-55	-55	-55	-55
3	-1	0	0	0	-24	-24	-28	27	27	27	27	27	27	27	27	27	27	27	27	27	27	27	27	27	27	27	27	27	27	27	27	27	27	27	27	27	27	27	27	27	27	27	27	27	27	27	27	27	27
4	0	0	0	0	-1	-1	-1	-55	-56	-55	-55	-27	-27	-27	-27	-27	-27	-27	-27	-27	-27	-27	-27	-27	-27	-27	-27	-27	-27	-27	-27	-27	-27	-27	-27	-27	-27	-27	-27	-27	-27	-27	-27	-27	-27	-27	-27	-27	-27
5	0	0	0	0	0	0	0	-1	0	-1	-1	-29	-29	-28	-28	-28	-24	-24	-24	-24	-24	-24	-24	-24	-24	-24	-24	-24	-24	-24	-24	-24	-24	-24	-24	-24	-24	-24	-24	-24	-24	-24	-24	-24	-24	-24	-24	-24	-24
6	0	0	0	0	0	0	0	0	0	0	0	0	0	38	38	38	-1	14	32	32	32	32	32	32	32	32	32	32	32	32	32	32	32	32	32	32	32	32	32	32	32	32	32	32	32	32	32	32	32
7	0	0	0	0	0	0	0	0	0	0	0	0	0	-35	-38	-15	-4	-19	73	73	73	73	73	73	73	73	73	73	73	73	73	73	73	73	73	73	73	73	73	73	73	73	73	73	73	73	73	73	73
8	0	0	0	0	0	0	0	0	0	0	0	0	0	-4	-1	-24	0	0	-110	-110	5	5	5	5	5	5	5	5	5	5	5	5	5	5	5	5	5	5	5	5	5	5	5	5	5	5	5	-110	-110
9	0	0	0	0	0	0	0	0	0	0	0	0	0	0	0	0	0	0	0	0	-115	-115	-115	-46	-46	-46	-46	-46	-46	-46	-46	-46	-46	-46	-46	-46	-46	-46	-46	-46	-46	-46	-46	-46	-46	-46	-115	0	0
10	0	0	0	0	0	0	0	0	0	0	0	0	0	0	0	0	0	0	0	0	0	0	0	-63	-69	-69	-69	9	9	9	9	9	9	9	9	9	9	9	9	9	9	9	9	9	9	9	0	0	0
11	0	0	0	0	0	0	0	0	0	0	0	0	0	0	0	0	0	0	0	0	0	0	0	-6	0	0	0	-78	-78	-78	-71	-71	-65	-65	-65	-65	-65	-65	-65	-65	-65	-65	-65	-65	-65	-65	0	0	0
12	0	0	0	0	0	0	0	0	0	0	0	0	0	0	0	0	0	0	0	0	0	0	0	0	0	0	0	0	0	0	-7	-7	-13	8	8	8	8	8	8	8	8	8	8	8	8	-12	0	0	0
13	0	0	0	0	0	0	0	0	0	0	0	0	0	0	0	0	0	0	0	0	0	0	0	0	0	0	0	0	0	0	0	0	0	-21	-21	-21	13	13	13	13	13	13	13	13	-8	-1	0	0	0
14	0	0	0	0	0	0	0	0	0	0	0	0	0	0	0	0	0	0	0	0	0	0	0	0	0	0	0	0	0	0	0	0	0	0	0	0	-34	-17	-17	-17	-17	-17	-34	-34	-13	0	0	0	0
15	0	0	0	0	0	0	0	0	0	0	0	0	0	0	0	0	0	0	0	0	0	0	0	0	0	0	0	0	0	0	0	0	0	0	0	0	0	-17	-13	-17	-17	-16	0	0	0	0	0	0	0
Genealogy Length	2	1	2	2	3	3	3	4	4	4	4	5	5	7	7	7	6	6	8	8	9	9	9	10	10	10	10	11	11	11	12	12	12	13	13	13	14	14	14	14	14	14	14	14	14	13	9	8	8
Total RCO	-40	-1	-84	-84	-84	-84	-84	-84	-84	-84	-84	-84	-84	-84	-84	-84	-84	-84	-84	-84	-84	-84	-84	-84	-84	-84	-84	-84	-84	-84	-84	-84	-84	-84	-84	-84	-84	-84	-80	-84	-84	-83	-84	-84	-84	-84	-84	-84	-84
Average RCO	-20	-1	-42	-42	-28	-28	-28	-21	-21	-21	-21	-16.8	-16.8	-12	-12	-12	-14	-14	-10.5	-10.5	-9.33333	-9.33333	-9.33333	-8.4	-8.4	-8.4	-8.4	-7.63636	-7.63636	-7.63636	-7	-7	-7	-6.46154	-6.46154	-6.46154	-6	-5.6	-5.33333	-5.6	-5.6	-5.53333	-6	-6	-6	-6.46154	-9.33333	-10.5	-10.5
daf-16(mu86)	1	2	3	4	5	6	7	8	9	10	11	12	13	14	15	16	17	18	19	20	21	22	23	24	25	26	27	28	29	30	31	32	33	34	35	36	37	38	39	40	41	42	43	44	45	46	47	48	49
1	0	0	0	0	0	0	0	0	0	0	0	0	0	0	0	0	0	0	0	0	0	0	0	0	0	0	0	0	0	0	0	0	0	0	0	0	0	0	0	0	0	0	0	0	0	0	0	0	0
2	-121	-121	-121	-133	-140	-132	-22	-22	-22	-22	-22	-22	-22	-22	-22	-22	-22	-22	-22	-22	-22	-22	-22	-22	-22	-22	-22	-22	-22	-22	-22	-22	-22	-22	-22	-22	-22	-22	-22	-22	-22	-22	-22	-22	-22	-22	-22	-22	-22
3	-1	106	106	-7	0	-8	101	101	101	101	101	101	101	101	101	101	101	101	101	101	101	101	101	101	101	101	101	101	101	101	101	101	101	101	101	101	101	101	101	101	101	101	101	101	101	101	101	101	101
4	43	54	5	0	0	0	-67	133	133	133	133	133	133	133	133	133	133	133	133	133	133	133	133	133	133	133	133	133	133	133	133	133	133	133	133	133	133	133	133	133	133	133	133	133	133	133	133	133	133
5	-61	-77	-130	0	0	0	-65	-210	10	10	10	-116	-116	-116	-116	-116	-116	-116	-116	-116	-116	-116	-116	-116	-116	-116	-116	-116	-116	-116	-116	-116	-116	-116	-116	-116	-116	-116	-116	-116	-116	-116	-116	-116	-116	-116	-116	-116	-116
6	0	-102	0	0	0	0	0	-55	-208	-215	-205	85	85	85	85	85	85	85	85	85	85	85	85	85	85	85	85	85	85	85	85	85	85	85	85	85	85	85	85	85	85	85	85	85	85	85	85	85	85
7	0	0	0	0	0	0	0	0	-67	-60	-70	-68	25	25	25	25	25	25	25	25	25	25	25	25	25	25	25	25	25	25	25	25	25	25	25	25	25	25	25	25	25	25	25	25	224	224	224	224	224
8	0	0	0	0	0	0	0	0	0	0	0	-166	-34	-34	-34	-34	-34	-34	-34	-34	-34	-34	-34	-34	-34	-34	-34	-34	-34	-34	-34	-34	-34	-34	-34	-34	-34	-34	-34	-34	-34	-34	-34	-34	-108	-108	-108	-108	-383
9	0	0	0	0	0	0	0	0	0	0	0	0	-68	-68	-68	-68	-68	-68	-68	-68	-68	-68	-68	-68	-68	-68	-68	-68	-68	-68	-68	-68	-68	-68	-68	-68	-68	-68	-68	-68	-68	-68	-68	-68	-225	-301	-347	-341	-75
10	0	0	0	0	0	0	0	0	0	0	0	0	83	83	83	2	93	93	93	93	93	93	93	93	93	93	93	93	93	93	93	93	93	93	93	93	93	93	93	93	93	93	-90	8	-125	-49	-3	-9	0
11	0	0	0	0	0	0	0	0	0	0	0	0	-94	-94	-157	-159	-135	-211	-80	-80	-80	-80	-80	-80	-80	-80	-80	-80	-80	-80	-80	-80	-80	-80	-80	-80	-80	-80	-80	-80	-80	-80	-67	-165	0	0	0	0	0
12	0	0	0	0	0	0	0	0	0	0	0	0	-65	-76	-83	0	-115	-39	-73	-73	-73	-64	-64	-64	-64	-64	-64	-64	-64	-64	-64	-64	-64	-64	-64	-64	-64	-64	-64	-64	-64	-81	0	0	0	0	0	0	0
13	0	0	0	0	0	0	0	0	0	0	0	0	-81	-70	0	0	0	0	-89	38	38	27	27	27	27	27	27	27	27	27	27	27	27	27	27	27	27	27	27	27	20	-27	0	0	0	0	0	0	0
14	0	0	0	0	0	0	0	0	0	0	0	0	0	0	0	0	0	0	-8	-52	-82	92	92	92	92	92	-8	-8	-8	-8	-8	-8	-8	-8	-8	-8	-8	-8	-8	-8	-41	-62	0	0	0	0	0	0	0
15	0	0	0	0	0	0	0	0	0	0	0	0	0	0	0	0	0	0	0	-83	-53	-163	-23	-23	-23	-78	40	40	40	35	35	35	35	35	35	35	35	35	35	35	-85	0	0	0	0	0	0	0	0
16	0	0	0	0	0	0	0	0	0	0	0	0	0	0	0	0	0	0	0	0	0	-62	-45	-27	23	-147	115	115	115	270	270	270	270	270	270	270	270	270	270	270	0	0	0	0	0	0	0	0	0
17	0	0	0	0	0	0	0	0	0	0	0	0	0	0	0	0	0	0	0	0	0	0	-157	-175	-225	0	-25	-25	-25	-293	-302	-215	-215	-215	-215	-215	-215	-215	-215	-320	0	0	0	0	0	0	0	0	0
18	0	0	0	0	0	0	0	0	0	0	0	0	0	0	0	0	0	0	0	0	0	0	0	0	0	0	-154	-186	-198	-137	-128	-49	5	5	5	5	5	5	5	-110	0	0	0	0	0	0	0	0	0
19	0	0	0	0	0	0	0	0	0	0	0	0	0	0	0	0	0	0	0	0	0	0	0	0	0	0	-101	-69	-57	0	0	-130	-154	-75	35	35	35	35	-53	0	0	0	0	0	0	0	0	0	0
20	0	0	0	0	0	0	0	0	0	0	0	0	0	0	0	0	0	0	0	0	0	0	0	0	0	0	0	0	0	0	0	-36	-66	-145	-135	-85	-50	-99	-39	0	0	0	0	0	0	0	0	0	0
Genealogy Length	4	5	4	2	2	2	4	5	6	6	6	7	12	12	11	10	11	11	13	14	14	15	16	16	16	15	18	18	18	17	17	19	19	19	19	19	19	19	19	17	14	13	10	10	9	9	9	9	8
Total RCO	-140	-140	-140	-140	-140	-140	-53	-53	-53	-53	-53	-53	-53	-53	-53	-53	-53	-53	-53	-53	-53	-53	-53	-53	-53	-53	-53	-53	-53	-53	-53	-53	-53	-53	67	117	152	103	75	-53	-53	-53	-53	-53	-53	-53	-53	-53	-53
Average RCO	-35	-28	-35	-70	-70	-70	-13.25	-10.6	-8.83333	-8.83333	-8.83333	-7.57143	-4.41667	-4.41667	-4.81818	-5.3	-4.81818	-4.81818	-4.07692	-3.78571	-3.78571	-3.53333	-3.3125	-3.3125	-3.3125	-3.53333	-2.94444	-2.94444	-2.94444	-3.11765	-3.11765	-2.78947	-2.78947	-2.78947	3.35	5.85	7.6	5.15	3.75	-3.11765	-3.78571	-4.07692	-5.3	-5.3	-5.88889	-5.88889	-5.88889	-5.88889	-6.625
[truncated: 15 more columns]

## Sheet: OFFSPRING BY DAY (CONTROL)
qIs56[Plag-2::GFP]	1d	2d	3d	Cumulative										Average (over 3d)
1	0	6	23	29		Dead Adult, replicate terminated							qIs56[Plag-2::GFP]	8.42857
2	0	0	0	0									N2	23.8571
3	0	7	1	8									qIs56[Plag-2::GFP]; aak-1(tm1944)	14.4286
4	0	6	0	6									qIs56[Plag-2::GFP]; aak-2(ok524)	19.7143
5	0	0	0	0									qIs56[Plag-2::GFP]; aak-1(tm1944); aak-2(ok524)	12
6	0	4	5	9									qIs56[Plag-2::GFP]; daf-7(e1372)	43
7	0	0	7	7									qIs56[Plag-2::GFP]; daf-9(rh50)	11.4286
				8.42857									myIs14[Pklp-6::GFP]; daf-7(e1372); daf-16(mu86)	18.2857
N2	1d	2d	3d										qIs56[Plag-2::GFP]; aak-1(tm1944); daf-7(e1372)	43.25
1	0	33	19	52									qIs56[Plag-2::GFP]; aak-2(ok524); daf-7(e1372)	36.25
2	0	14	14	28									qIs56[Plag-2::GFP]; aak-1(tm1944); aak-2(ok524); daf-7(e1372)	30.125
3	0	12	8	20									lag-2(q420)	12.875
4	0	2	0	2									daf-16(mu86)	63.2857
5	0	21	0	21									qIs56[Plag-2::GFP]; daf-7(e1372); daf-16(m27)	10
6	0	21	5	26
7	0	6	12	18
				23.8571
qIs56[Plag-2::GFP]; aak-1(tm1944)	1d	2d	3d
1	0	0	0	0
2	0	9	7	16
3	0	0	0	0
4	0	30	0	30
5	0	7	12	19
6	0	18	18	36
7	0	0	0	0
				14.4286
qIs56[Plag-2::GFP]; aak-2(ok524)	1d	2d	3d
1	0	5	0	5
2	0	18	12	30
3	0	12	16	28
4	3	3	1	7
5	0	14	22	36
6	0	15	0	15
7	0	3	14	17
				19.7143
qIs56[Plag-2::GFP]; aak-1(tm1944); aak-2(ok524)	1d	2d	3d
1	0	8	15	23
2	3	0	0	3
3	0	8	13	21
4	0	13	9	22
5	0	7	0	7
6	0	5	3	8
7	0	0	0	0
				12
qIs56[Plag-2::GFP]; daf-7(e1372)	1d	2d	3d
1	0	4	54	58
2	8	12	44	64
3	0	8	14	22
4	0	9	37	46
5	0	8	30	38
6	12	11	35	58
7	15	0	0	15
				43
qIs56[Plag-2::GFP]; daf-9(rh50)	1d	2d	3d
1	0	0	0	0
2	0	0	22	22
3	0	0	0	0
4	0	0	0	0
5	0	6	12	18
6	0	0	0	0
7	0	27	13	40
				11.4286
myIs14[Pklp-6::GFP]; daf-7(e1372); daf-16(mu86)	1d	2d	3d
1	0	0	10	10
2	0	0	0	0
3	0	0	0	0
4	0	3	8	11
5	0	0	25	25
6	0	11	13	24
7	0	4	54	58
				18.2857
qIs56[Plag-2::GFP]; aak-1(tm1944); daf-7(e1372)	1d	2d	3d
1	0	7	48	55
2	0	19	24	43
3	0	9	30	39
4	0	0	0	0
5	0	17	25	42
6	0	3	50	53
7	0	6	52	58
8	0	6	50	56
				43.25
qIs56[Plag-2::GFP]; aak-2(ok524); daf-7(e1372)	1d	2d	3d
1	0	6	27	33
2	0	4	39	43
3	0	7	37	44
4	0	8	22	30
5	0	5	43	48
6	0	11	10	21
7	0	12	27	39
8	0	3	29	32
				36.25
qIs56[Plag-2::GFP]; aak-1(tm1944); aak-2(ok524); daf-7(e1372)	1d	2d	3d
1	0	8	27	35
2	0	4	29	33
3	0	5	31	36
4	0	13	20	33
5	0	19	21	40
6	0	10	24	34
7	0	2	3	5
8	0	2	23	25
				30.125
lag-2(q420)	1d	2d	3d
1	0	0	14	14
2	0	8	4	12
3	0	5	10	15
4	0	0	19	19
5	0	0	0	0
6	0	21	2	23
7	0	0	15	15
8	0	0	5	5
				12.875
daf-16(mu86)	1d	2d	3d
1	0	29	28	57
2	14	17	34	65
3	11	31	9	51
4	0	40	36	76
5	0	21	7	28
6	0	49	78	127
7	0	34	5	39
				63.2857
qIs56[Plag-2::GFP]; daf-7(e1372); daf-16(m27)	1d	2d	3d
1	0	0	0	0
2	0	0	8	8
3	0	4	11	15
4	0	3	16	19
5	0	1	2	3
6	0	10	3	13
7	0	3	3	6
8	0	0	16	16
				10

## Sheet: POP OVER 4d (CONTROL)
	1	2	3	4	5	6	7	8	9	10	11	12
qIs56[Plag-2::GFP]	600	73	1
qIs56[Plag-2::GFP]; aak-1(tm1944)	500	500	150	200	1	110	35	85	150	230	245	15
qIs56[Plag-2::GFP]; aak-2(ok524)	400	400	600	255	150	50	480	365	20	240	285	145
qIs56[Plag-2::GFP]; aak-1(tm1944); aak-2(ok524)	10	120	500	80	90	75	335	100	165	215	150	420
qIs56[Plag-2::GFP]; daf-9(rh50)	185	1200	1
qIs56[Plag-2::GFP]; daf-7(e1372)	6	5	19	31	24	14
myIs14[Pklp-6::GFP]; daf-7(e1372); daf-16(mu86)	40	5	23
N2	350	275	370	585	550	535	375	1	385	325	205	225
daf-16 (m27)	215	350	410	125	280	475
daf-16 (mu86)	650	600	100	0	395	405	145	245	295
lag-2(q420)	15	16	4	1	1	0
qIs56[Plag-2::GFP]; aak-1(tm1944); daf-7(e1372)	132	42	68	245	131	41	225	90	215	65	95	70
qIs56[Plag-2::GFP]; aak-2(ok524); daf-7(e1372)	0	85	77	245	212	43	320	215	260	235	325	330
qIs56[Plag-2::GFP]; aak-1(tm1944); aak-2(ok524); daf-7(e1372)	190	68	154	29	48	47	205	165	160	210	240	180
qIs56[Plag-2::GFP]; daf-7(e1372); daf-16(m27)	260	585	245	650	640	233	170	175	270	120	35	46

## Sheet: CATALOGUE
	Strain	Genealogies	Generations
1	qIs56[Plag-2::GFP]; daf-7(e1372)	62	20
2	qIs56[Plag-2::GFP]; daf-9(rh50)	58	20
3	N2	62	20
4	qIs56[Plag-2::GFP]; aak-1(tm1944)	62	20
5	myIs14[Pklp-6::GFP]; daf-7(e1372); daf-16(mu86)	61	20
6	qIs56[Plag-2::GFP]	49	20
7	lag-2(q420)	64	20
8	qIs56[Plag-2::GFP]; aak-2(ok524)	50	20
9	qIs56[Plag-2::GFP]; aak-1(tm1944); aak-2(ok524)	58	20
10	qIs56[Plag-2::GFP]; daf-7(e1372); daf-16(m27)	57	20
11	qIs56[Plag-2::GFP]; aak-1(tm1944); daf-7(e1372)	47	15
12	qIs56[Plag-2::GFP]; aak-2(ok524); daf-7(e1372)	51	15
13	qIs56[Plag-2::GFP]; aak-1(tm1944); aak-2(ok524); daf-7(e1372)	53	15
14	daf-16(mu86)	56	20

## Sheet: heat-map-data (RCO)
	daf-16(mu86)	daf-7; daf-16(m27)	lag-2	qIs56	daf-7; daf-16(mu86)	daf-9	N2	aak-1	aak-2	aak-1; aak-2	aak-1; daf-7	aak-2; daf-7	aak-1; aak-2; daf-7	daf-7
550	0	17	0	0	0	25	0	0	0	0	0	0	0	0
440	0	2	0	0	0	0	0	0	0	0	0	0	0	0
330	17	2	0	0	0	2	0	55	0	1	0	0	0	19
220	49	24	0	58	34	2	140	147	16	2	76	16	0	39
110	214	170	288	185	297	125	152	98	205	11	62	205	179	226
0	1	4	2	0	3	0	0	0	0	19	33	0	31	0
-110	248	256	435	277	417	408	167	159	275	0	184	275	237	276
-220	83	66	1	57	5	3	34	170	50	0	49	50	8	53
-330	7	3	0	1	0	2	89	15	0	0	0	0	0	19
-440	4	59	0	0	0	24	12	32	0	0	0	0	0	0
-550	0	18	0	0	0	1	3	5	0	0	0	0	0	0
